# Supplementary material for: Hydrology controls recruitment of two invasive cyprinids: bigheaded carp reproduction in a navigable large river
Source: PeerJ. 2017 Sep 14;5:e3641. doi: 10.7717/peerj.3641 (PMC5600951; doi:10.7717/peerj.3641)
Supplement: File S1 — Date, species, total length, and catch of bigheaded carps used in the analysis. [file peerj-05-3641-s001.csv]

year	date	species	length_mm	catch
2000	7/3/2000	BHCP	40	1
2000	7/10/2000	BHCP	10	9
2000	7/10/2000	BHCP	20	3
2000	7/10/2000	BHCP	30	1
2000	7/14/2000	BHCP	60	1
2000	7/17/2000	BHCP	30	3
2000	7/17/2000	BHCP	40	7
2000	7/17/2000	BHCP	50	9
2000	7/17/2000	BHCP	60	2
2000	7/19/2000	BHCP	10	1
2000	7/19/2000	BHCP	20	30
2000	7/19/2000	BHCP	30	220
2000	7/19/2000	BHCP	40	48
2000	7/19/2000	BHCP	50	1
2000	7/24/2000	BHCP	30	1
2000	7/24/2000	BHCP	40	1
2000	7/24/2000	BHCP	50	4
2000	7/24/2000	BHCP	60	3
2000	7/24/2000	BHCP	70	5
2000	7/24/2000	SVCP	30	2
2000	7/24/2000	SVCP	40	2
2000	7/25/2000	BHCP	30	3
2000	7/25/2000	BHCP	40	5
2000	7/25/2000	BHCP	50	5
2000	7/25/2000	BHCP	60	22
2000	7/25/2000	BHCP	70	37
2000	7/25/2000	BHCP	80	4
2000	7/25/2000	SVCP	40	5
2000	7/25/2000	SVCP	50	5
2000	7/26/2000	BHCP	60	5
2000	7/26/2000	BHCP	70	19
2000	7/26/2000	BHCP	80	29
2000	7/26/2000	BHCP	90	12
2000	7/26/2000	SVCP	40	1
2000	7/28/2000	BHCP	70	1
2000	7/31/2000	BHCP	50	13
2000	7/31/2000	BHCP	60	91
2000	7/31/2000	BHCP	70	61
2000	7/31/2000	BHCP	80	47
2000	7/31/2000	BHCP	90	42
2000	7/31/2000	BHCP	100	29
2000	7/31/2000	BHCP	110	13
2000	7/31/2000	BHCP	120	2
2000	7/31/2000	BHCP	140	1
2000	8/1/2000	BHCP	100	1
2000	8/2/2000	BHCP	50	2
2000	8/2/2000	BHCP	60	5
2000	8/2/2000	BHCP	70	1
2000	8/2/2000	BHCP	80	2
2000	8/2/2000	BHCP	90	1
2000	8/2/2000	BHCP	100	1
2000	8/2/2000	SVCP	60	1
2000	8/3/2000	BHCP	60	1
2000	8/3/2000	BHCP	70	3
2000	8/3/2000	BHCP	80	2
2000	8/3/2000	BHCP	90	1
2000	8/3/2000	BHCP	100	1
2000	8/3/2000	BHCP	110	1
2000	8/3/2000	SVCP	80	1
2000	8/3/2000	SVCP	760	1
2000	8/4/2000	BHCP	70	3
2000	8/4/2000	BHCP	80	5
2000	8/4/2000	BHCP	90	11
2000	8/4/2000	BHCP	100	8
2000	8/4/2000	BHCP	110	6
2000	8/4/2000	SVCP	80	2
2000	8/4/2000	SVCP	90	1
2000	8/7/2000	BHCP	70	1
2000	8/7/2000	BHCP	110	1
2000	8/7/2000	BHCP	170	1
2000	8/8/2000	BHCP	80	1
2000	8/10/2000	BHCP	90	1
2000	8/14/2000	SVCP	140	1
2000	8/14/2000	SVCP	150	1
2000	8/14/2000	SVCP	160	1
2000	8/15/2000	BHCP	120	1
2000	8/16/2000	BHCP	40	1
2000	8/16/2000	BHCP	100	1
2000	8/16/2000	BHCP	140	1
2000	8/16/2000	BHCP	150	1
2000	8/21/2000	SVCP	610	1
2000	8/21/2000	SVCP	630	1
2000	8/23/2000	BHCP	130	1
2000	8/23/2000	BHCP	140	1
2000	8/24/2000	BHCP	110	1
2000	8/24/2000	BHCP	130	1
2000	8/24/2000	SVCP	80	1
2000	8/24/2000	SVCP	90	2
2000	8/24/2000	SVCP	100	1
2000	8/24/2000	SVCP	130	1
2000	8/24/2000	SVCP	140	1
2000	8/24/2000	SVCP	160	2
2000	8/24/2000	SVCP	180	2
2000	8/28/2000	BHCP	80	1
2000	8/28/2000	BHCP	140	1
2000	8/28/2000	BHCP	180	1
2000	8/28/2000	BHCP	200	1
2000	8/29/2000	BHCP	140	2
2000	8/29/2000	BHCP	150	2
2000	8/29/2000	BHCP	160	2
2000	8/29/2000	BHCP	170	3
2000	8/29/2000	BHCP	180	2
2000	8/29/2000	BHCP	190	1
2000	8/29/2000	BHCP	240	2
2000	8/30/2000	BHCP	160	1
2000	8/30/2000	BHCP	180	1
2000	8/31/2000	BHCP	130	1
2000	8/31/2000	SVCP	160	1
2000	9/5/2000	BHCP	130	1
2000	9/7/2000	BHCP	140	1
2000	9/7/2000	BHCP	170	1
2000	9/12/2000	BHCP	280	1
2000	9/12/2000	SVCP	560	1
2000	9/12/2000	SVCP	600	1
2000	9/13/2000	BHCP	120	1
2000	9/13/2000	BHCP	130	1
2000	9/13/2000	BHCP	140	2
2000	9/13/2000	BHCP	150	3
2000	9/13/2000	BHCP	160	4
2000	9/13/2000	BHCP	170	2
2000	9/14/2000	BHCP	170	1
2000	9/14/2000	BHCP	220	1
2000	9/19/2000	SVCP	150	1
2000	9/21/2000	BHCP	212	1
2000	9/22/2000	SVCP	202	1
2000	9/22/2000	SVCP	221	1
2000	9/22/2000	SVCP	261	1
2000	9/25/2000	BHCP	243	1
2000	9/25/2000	BHCP	246	1
2000	9/27/2000	SVCP	160	1
2000	10/2/2000	BHCP	60	1
2000	10/2/2000	BHCP	200	2
2000	10/2/2000	BHCP	210	4
2000	10/2/2000	BHCP	220	3
2000	10/2/2000	BHCP	230	4
2000	10/2/2000	BHCP	240	2
2000	10/2/2000	BHCP	250	2
2000	10/2/2000	BHCP	260	2
2000	10/2/2000	BHCP	270	2
2000	10/2/2000	BHCP	280	1
2000	10/2/2000	BHCP	290	1
2000	10/2/2000	BHCP	300	1
2000	10/2/2000	BHCP	310	1
2000	10/2/2000	BHCP	320	1
2000	10/5/2000	BHCP	210	1
2000	10/5/2000	BHCP	220	1
2000	10/5/2000	BHCP	280	1
2000	10/10/2000	BHCP	100	1
2000	10/10/2000	BHCP	130	2
2000	10/10/2000	BHCP	150	4
2000	10/10/2000	BHCP	160	4
2000	10/10/2000	BHCP	170	12
2000	10/10/2000	BHCP	180	15
2000	10/10/2000	BHCP	190	21
2000	10/10/2000	BHCP	200	31
2000	10/10/2000	BHCP	210	21
2000	10/10/2000	BHCP	220	6
2000	10/10/2000	BHCP	230	5
2000	10/10/2000	BHCP	240	5
2000	10/10/2000	BHCP	250	5
2000	10/10/2000	BHCP	260	3
2000	10/10/2000	BHCP	270	2
2000	10/10/2000	BHCP	280	2
2000	10/10/2000	BHCP	290	6
2000	10/10/2000	BHCP	300	5
2000	10/10/2000	BHCP	310	1
2000	10/10/2000	BHCP	330	1
2000	10/10/2000	SVCP	130	1
2000	10/11/2000	BHCP	150	1
2000	10/11/2000	BHCP	160	4
2000	10/11/2000	BHCP	180	8
2000	10/11/2000	BHCP	190	1
2000	10/11/2000	BHCP	200	4
2000	10/11/2000	BHCP	210	3
2000	10/11/2000	BHCP	240	1
2000	10/11/2000	BHCP	280	2
2000	10/11/2000	SVCP	130	1
2000	10/11/2000	SVCP	150	1
2000	10/12/2000	SVCP	160	1
2000	10/12/2000	SVCP	170	2
2000	10/12/2000	SVCP	180	1
2000	10/12/2000	SVCP	200	2
2000	10/12/2000	SVCP	210	1
2000	10/12/2000	SVCP	220	1
2000	10/12/2000	SVCP	240	3
2000	10/17/2000	SVCP	150	1
2000	10/17/2000	SVCP	167	1
2000	10/17/2000	SVCP	188	1
2000	10/17/2000	SVCP	210	2
2000	10/17/2000	SVCP	236	1
2000	10/18/2000	BHCP	157	1
2000	10/18/2000	BHCP	164	1
2000	10/18/2000	BHCP	165	1
2000	10/18/2000	BHCP	168	1
2000	10/18/2000	BHCP	175	1
2000	10/18/2000	BHCP	178	3
2000	10/18/2000	BHCP	179	1
2000	10/18/2000	BHCP	180	1
2000	10/18/2000	BHCP	181	1
2000	10/18/2000	BHCP	182	1
2000	10/18/2000	BHCP	184	1
2000	10/18/2000	BHCP	185	1
2000	10/18/2000	BHCP	189	1
2000	10/18/2000	BHCP	192	1
2000	10/18/2000	BHCP	193	1
2000	10/18/2000	BHCP	194	1
2000	10/18/2000	BHCP	198	1
2000	10/18/2000	BHCP	204	1
2000	10/18/2000	BHCP	207	1
2000	10/18/2000	BHCP	211	1
2000	10/18/2000	BHCP	216	1
2000	10/18/2000	BHCP	222	1
2000	10/18/2000	BHCP	227	1
2000	10/18/2000	SVCP	152	1
2000	10/19/2000	BHCP	210	1
2000	10/19/2000	SVCP	200	1
2000	10/19/2000	SVCP	220	1
2000	10/19/2000	SVCP	590	1
2000	10/23/2000	BHCP	170	1
2000	10/23/2000	BHCP	180	1
2000	10/23/2000	SVCP	140	1
2000	10/23/2000	SVCP	160	1
2000	10/23/2000	SVCP	200	1
2000	10/24/2000	BHCP	170	1
2000	10/24/2000	BHCP	190	1
2000	10/24/2000	BHCP	210	1
2000	10/24/2000	BHCP	250	1
2000	10/24/2000	SVCP	260	1
2000	10/25/2000	SVCP	140	1
2000	10/27/2000	BHCP	200	1
2000	10/27/2000	SVCP	200	1
2001	6/15/2001	BHCP	280	1
2001	6/15/2001	BHCP	300	1
2001	6/15/2001	BHCP	330	1
2001	6/15/2001	BHCP	340	1
2001	6/20/2001	BHCP	290	1
2001	6/20/2001	BHCP	300	1
2001	6/20/2001	BHCP	340	1
2001	6/20/2001	BHCP	370	1
2001	6/20/2001	BHCP	380	1
2001	6/20/2001	BHCP	390	3
2001	6/20/2001	BHCP	400	2
2001	6/20/2001	BHCP	410	1
2001	6/20/2001	BHCP	430	2
2001	6/20/2001	BHCP	440	1
2001	6/20/2001	BHCP	450	2
2001	6/20/2001	BHCP	460	1
2001	6/20/2001	BHCP	580	1
2001	6/20/2001	SVCP	200	1
2001	6/20/2001	SVCP	260	1
2001	6/20/2001	SVCP	280	2
2001	6/20/2001	SVCP	310	1
2001	6/20/2001	SVCP	320	1
2001	6/21/2001	BHCP	260	1
2001	6/21/2001	BHCP	280	1
2001	6/21/2001	BHCP	290	1
2001	6/21/2001	BHCP	300	1
2001	6/21/2001	BHCP	310	1
2001	6/21/2001	BHCP	320	1
2001	6/21/2001	BHCP	360	1
2001	6/21/2001	BHCP	450	1
2001	6/21/2001	SVCP	250	1
2001	6/22/2001	SVCP	300	1
2001	6/25/2001	BHCP	240	1
2001	6/25/2001	BHCP	280	4
2001	6/25/2001	BHCP	300	3
2001	6/25/2001	BHCP	310	3
2001	6/25/2001	BHCP	320	3
2001	6/25/2001	BHCP	330	5
2001	6/25/2001	BHCP	340	3
2001	6/25/2001	BHCP	370	2
2001	6/25/2001	BHCP	380	1
2001	6/25/2001	BHCP	410	1
2001	6/25/2001	BHCP	430	1
2001	6/25/2001	SVCP	20	1
2001	6/25/2001	SVCP	280	1
2001	6/26/2001	SVCP	720	1
2001	6/27/2001	BHCP	310	1
2001	6/27/2001	BHCP	330	1
2001	6/27/2001	BHCP	340	1
2001	6/27/2001	BHCP	360	2
2001	6/27/2001	BHCP	370	2
2001	6/27/2001	BHCP	390	1
2001	6/27/2001	BHCP	400	1
2001	6/27/2001	BHCP	460	1
2001	7/2/2001	BHCP	20	7
2001	7/2/2001	BHCP	30	18
2001	7/2/2001	BHCP	40	2
2001	7/3/2001	BHCP	20	1
2001	7/5/2001	BHCP	20	1
2001	7/5/2001	BHCP	30	2
2001	7/5/2001	BHCP	320	1
2001	7/5/2001	BHCP	400	1
2001	7/5/2001	SVCP	410	1
2001	7/9/2001	BHCP	30	14
2001	7/9/2001	BHCP	40	1
2001	7/9/2001	BHCP	50	1
2001	7/9/2001	BHCP	60	1
2001	7/9/2001	BHCP	290	1
2001	7/9/2001	BHCP	300	1
2001	7/9/2001	BHCP	320	2
2001	7/9/2001	BHCP	340	5
2001	7/9/2001	BHCP	350	4
2001	7/9/2001	BHCP	360	8
2001	7/9/2001	BHCP	370	15
2001	7/9/2001	BHCP	380	12
2001	7/9/2001	BHCP	390	12
2001	7/9/2001	BHCP	400	12
2001	7/9/2001	BHCP	410	11
2001	7/9/2001	BHCP	420	7
2001	7/9/2001	BHCP	430	3
2001	7/9/2001	BHCP	450	1
2001	7/9/2001	BHCP	460	1
2001	7/9/2001	SVCP	270	1
2001	7/9/2001	SVCP	340	1
2001	7/9/2001	SVCP	350	1
2001	7/9/2001	SVCP	360	1
2001	7/11/2001	BHCP	440	1
2001	7/11/2001	SVCP	690	1
2001	7/12/2001	SVCP	310	1
2001	7/12/2001	SVCP	360	1
2001	7/13/2001	SVCP	390	1
2001	7/16/2001	BHCP	370	1
2001	7/16/2001	BHCP	400	2
2001	7/16/2001	BHCP	410	1
2001	7/16/2001	BHCP	430	1
2001	7/18/2001	BHCP	300	1
2001	7/18/2001	BHCP	370	1
2001	7/18/2001	BHCP	400	1
2001	7/18/2001	SVCP	290	1
2001	7/18/2001	SVCP	350	1
2001	7/18/2001	SVCP	370	1
2001	7/25/2001	SVCP	250	1
2001	7/25/2001	SVCP	350	1
2001	7/25/2001	SVCP	380	1
2001	8/1/2001	BHCP	300	1
2001	8/1/2001	BHCP	350	1
2001	8/1/2001	BHCP	360	4
2001	8/1/2001	BHCP	370	5
2001	8/1/2001	BHCP	380	9
2001	8/1/2001	BHCP	390	13
2001	8/1/2001	BHCP	400	20
2001	8/1/2001	BHCP	410	8
2001	8/1/2001	BHCP	420	6
2001	8/1/2001	BHCP	430	8
2001	8/1/2001	BHCP	440	5
2001	8/1/2001	BHCP	450	5
2001	8/1/2001	BHCP	460	2
2001	8/1/2001	BHCP	470	1
2001	8/1/2001	BHCP	480	1
2001	8/1/2001	BHCP	490	1
2001	8/6/2001	BHCP	430	1
2001	8/6/2001	BHCP	450	1
2001	8/6/2001	BHCP	490	2
2001	8/6/2001	BHCP	520	1
2001	8/6/2001	SVCP	390	1
2001	8/6/2001	SVCP	400	1
2001	8/6/2001	SVCP	420	1
2001	8/8/2001	BHCP	410	1
2001	8/9/2001	SVCP	430	1
2001	8/10/2001	SVCP	390	1
2001	8/10/2001	SVCP	400	1
2001	8/10/2001	SVCP	470	1
2001	8/13/2001	BHCP	360	1
2001	8/13/2001	BHCP	410	2
2001	8/13/2001	BHCP	420	1
2001	8/13/2001	BHCP	430	2
2001	8/13/2001	BHCP	440	3
2001	8/13/2001	BHCP	450	2
2001	8/13/2001	BHCP	460	9
2001	8/13/2001	BHCP	470	4
2001	8/13/2001	BHCP	480	5
2001	8/13/2001	BHCP	490	8
2001	8/13/2001	BHCP	500	7
2001	8/13/2001	BHCP	510	6
2001	8/13/2001	BHCP	520	9
2001	8/13/2001	BHCP	530	3
2001	8/13/2001	BHCP	540	3
2001	8/13/2001	BHCP	550	2
2001	8/13/2001	BHCP	560	3
2001	8/13/2001	BHCP	570	1
2001	8/13/2001	BHCP	580	1
2001	8/13/2001	BHCP	600	2
2001	8/13/2001	BHCP	610	2
2001	8/13/2001	SVCP	330	2
2001	8/13/2001	SVCP	340	1
2001	8/13/2001	SVCP	370	1
2001	8/13/2001	SVCP	380	1
2001	8/13/2001	SVCP	420	2
2001	8/13/2001	SVCP	480	1
2001	8/14/2001	BHCP	410	1
2001	8/14/2001	BHCP	450	1
2001	8/14/2001	BHCP	460	1
2001	8/15/2001	BHCP	410	2
2001	8/15/2001	SVCP	360	2
2001	8/15/2001	SVCP	390	3
2001	8/15/2001	SVCP	400	1
2001	8/15/2001	SVCP	410	3
2001	8/15/2001	SVCP	440	1
2001	8/17/2001	SVCP	430	1
2001	8/17/2001	SVCP	450	2
2001	8/17/2001	SVCP	460	1
2001	8/20/2001	BHCP	400	1
2001	8/20/2001	BHCP	450	2
2001	8/20/2001	BHCP	460	1
2001	8/20/2001	BHCP	480	1
2001	8/20/2001	BHCP	490	1
2001	8/23/2001	BHCP	380	1
2001	8/23/2001	BHCP	400	2
2001	8/23/2001	BHCP	410	2
2001	8/23/2001	BHCP	420	1
2001	8/23/2001	BHCP	440	2
2001	8/23/2001	BHCP	450	2
2001	8/23/2001	BHCP	470	1
2001	8/23/2001	BHCP	480	2
2001	8/23/2001	SVCP	390	1
2001	8/27/2001	BHCP	440	1
2001	8/27/2001	BHCP	450	1
2001	8/27/2001	BHCP	470	1
2001	8/27/2001	BHCP	520	1
2001	8/27/2001	BHCP	540	1
2001	8/30/2001	BHCP	180	1
2001	8/30/2001	BHCP	190	3
2001	8/30/2001	BHCP	420	1
2001	8/30/2001	BHCP	430	1
2001	8/30/2001	BHCP	490	1
2001	9/6/2001	SVCP	440	1
2001	9/13/2001	BHCP	350	1
2001	9/13/2001	BHCP	390	1
2001	9/13/2001	BHCP	470	1
2001	9/13/2001	SVCP	310	1
2001	9/13/2001	SVCP	370	1
2001	9/13/2001	SVCP	430	1
2001	9/13/2001	SVCP	450	1
2001	9/13/2001	SVCP	460	2
2001	9/13/2001	SVCP	480	1
2001	9/17/2001	BHCP	440	1
2001	9/17/2001	SVCP	448	1
2001	9/17/2001	SVCP	464	1
2001	9/18/2001	SVCP	459	1
2001	9/20/2001	BHCP	430	1
2001	9/20/2001	BHCP	479	1
2001	9/20/2001	BHCP	502	1
2001	9/20/2001	BHCP	509	1
2001	9/20/2001	SVCP	350	1
2001	9/20/2001	SVCP	360	3
2001	9/20/2001	SVCP	390	1
2001	9/24/2001	BHCP	420	1
2001	9/24/2001	BHCP	430	2
2001	9/24/2001	BHCP	450	1
2001	9/24/2001	BHCP	470	1
2001	9/24/2001	BHCP	480	1
2001	9/24/2001	BHCP	490	6
2001	9/24/2001	BHCP	500	3
2001	9/24/2001	BHCP	510	4
2001	9/24/2001	BHCP	520	1
2001	9/24/2001	BHCP	530	2
2001	9/24/2001	BHCP	580	1
2001	9/24/2001	BHCP	600	1
2001	9/24/2001	BHCP	660	1
2001	10/1/2001	BHCP	180	1
2001	10/1/2001	BHCP	380	2
2001	10/1/2001	BHCP	400	5
2001	10/1/2001	BHCP	410	11
2001	10/1/2001	BHCP	420	14
2001	10/1/2001	BHCP	430	11
2001	10/1/2001	BHCP	440	25
2001	10/1/2001	BHCP	450	25
2001	10/1/2001	BHCP	460	11
2001	10/1/2001	BHCP	470	18
2001	10/1/2001	BHCP	480	16
2001	10/1/2001	BHCP	490	15
2001	10/1/2001	BHCP	500	10
2001	10/1/2001	BHCP	510	5
2001	10/1/2001	BHCP	520	6
2001	10/1/2001	BHCP	530	4
2001	10/1/2001	BHCP	550	2
2001	10/1/2001	BHCP	590	1
2001	10/4/2001	BHCP	480	1
2001	10/4/2001	BHCP	520	1
2001	10/4/2001	BHCP	570	1
2001	10/4/2001	SVCP	210	1
2001	10/15/2001	BHCP	480	1
2001	10/15/2001	BHCP	500	1
2001	10/17/2001	BHCP	170	1
2001	10/18/2001	BHCP	560	1
2001	10/23/2001	BHCP	520	2
2001	10/23/2001	SVCP	490	1
2002	6/19/2002	BHCP	540	1
2002	6/20/2002	BHCP	500	1
2002	6/20/2002	BHCP	510	2
2002	6/20/2002	BHCP	530	1
2002	6/20/2002	BHCP	540	2
2002	6/20/2002	BHCP	560	1
2002	6/21/2002	BHCP	460	1
2002	6/21/2002	BHCP	520	1
2002	6/21/2002	BHCP	570	1
2002	6/24/2002	BHCP	490	4
2002	6/24/2002	BHCP	500	4
2002	6/24/2002	BHCP	510	8
2002	6/24/2002	BHCP	520	6
2002	6/24/2002	BHCP	530	7
2002	6/24/2002	BHCP	540	6
2002	6/24/2002	BHCP	550	5
2002	6/24/2002	BHCP	560	6
2002	6/24/2002	BHCP	570	4
2002	6/24/2002	BHCP	580	4
2002	6/24/2002	BHCP	590	5
2002	6/24/2002	BHCP	600	2
2002	6/24/2002	BHCP	610	1
2002	6/24/2002	BHCP	620	1
2002	6/24/2002	BHCP	630	3
2002	6/24/2002	BHCP	640	1
2002	6/24/2002	BHCP	690	1
2002	6/24/2002	BHCP	970	1
2002	6/27/2002	BHCP	320	1
2002	6/27/2002	BHCP	350	1
2002	6/27/2002	BHCP	500	1
2002	6/27/2002	BHCP	560	1
2002	6/28/2002	BHCP	20	1
2002	7/1/2002	BHCP	450	1
2002	7/1/2002	BHCP	500	1
2002	7/1/2002	BHCP	510	1
2002	7/1/2002	BHCP	530	1
2002	7/1/2002	BHCP	540	2
2002	7/1/2002	BHCP	550	3
2002	7/1/2002	BHCP	560	1
2002	7/1/2002	BHCP	570	1
2002	7/1/2002	BHCP	580	1
2002	7/1/2002	BHCP	590	1
2002	7/1/2002	BHCP	600	2
2002	7/3/2002	BHCP	480	1
2002	7/3/2002	BHCP	560	1
2002	7/9/2002	BHCP	500	1
2002	7/9/2002	BHCP	580	1
2002	7/12/2002	SVCP	550	1
2002	7/12/2002	SVCP	560	1
2002	7/15/2002	BHCP	490	1
2002	7/15/2002	BHCP	550	5
2002	7/15/2002	BHCP	560	1
2002	7/15/2002	BHCP	570	3
2002	7/15/2002	BHCP	580	1
2002	7/15/2002	BHCP	590	1
2002	7/15/2002	BHCP	600	2
2002	7/15/2002	BHCP	610	1
2002	7/15/2002	BHCP	630	1
2002	7/16/2002	SVCP	500	1
2002	7/16/2002	SVCP	530	1
2002	7/18/2002	SVCP	560	1
2002	8/1/2002	SVCP	430	1
2002	8/1/2002	SVCP	540	2
2002	8/2/2002	SVCP	380	1
2002	8/2/2002	SVCP	410	1
2002	8/2/2002	SVCP	450	1
2002	8/5/2002	BHCP	480	1
2002	8/5/2002	BHCP	530	1
2002	8/5/2002	BHCP	550	1
2002	8/5/2002	BHCP	560	2
2002	8/5/2002	BHCP	580	1
2002	8/5/2002	BHCP	600	1
2002	8/5/2002	BHCP	610	2
2002	8/5/2002	BHCP	630	1
2002	8/8/2002	SVCP	560	1
2002	8/12/2002	SVCP	590	1
2002	8/13/2002	SVCP	500	1
2002	8/13/2002	SVCP	540	1
2002	8/13/2002	SVCP	550	1
2002	8/13/2002	SVCP	560	1
2002	8/13/2002	SVCP	570	1
2002	8/13/2002	SVCP	580	3
2002	8/13/2002	SVCP	590	1
2002	8/13/2002	SVCP	610	1
2002	8/22/2002	BHCP	430	1
2002	8/22/2002	BHCP	630	2
2002	8/26/2002	BHCP	590	1
2002	8/26/2002	BHCP	610	1
2002	8/28/2002	BHCP	650	1
2002	8/28/2002	SVCP	550	1
2002	8/30/2002	SVCP	380	1
2002	9/3/2002	BHCP	580	1
2002	9/11/2002	BHCP	360	1
2002	9/11/2002	SVCP	350	2
2002	9/11/2002	SVCP	360	2
2002	9/11/2002	SVCP	390	1
2002	9/11/2002	SVCP	410	3
2002	9/11/2002	SVCP	420	1
2002	9/11/2002	SVCP	430	1
2002	9/11/2002	SVCP	530	1
2002	9/11/2002	SVCP	540	2
2002	9/12/2002	SVCP	560	1
2002	9/17/2002	BHCP	449	1
2002	9/17/2002	BHCP	568	1
2002	9/17/2002	BHCP	612	1
2002	9/17/2002	BHCP	722	1
2002	9/17/2002	SVCP	464	1
2002	9/17/2002	SVCP	540	1
2002	9/17/2002	SVCP	560	1
2002	9/17/2002	SVCP	573	1
2002	9/17/2002	SVCP	580	1
2002	9/20/2002	SVCP	550	1
2002	9/23/2002	BHCP	480	1
2002	9/23/2002	BHCP	530	2
2002	9/23/2002	BHCP	560	1
2002	9/23/2002	BHCP	570	2
2002	9/23/2002	BHCP	590	1
2002	9/23/2002	BHCP	600	1
2002	9/23/2002	BHCP	670	1
2002	9/23/2002	SVCP	580	1
2002	9/24/2002	SVCP	428	1
2002	9/25/2002	SVCP	582	1
2002	9/25/2002	SVCP	610	1
2002	10/4/2002	SVCP	479	1
2002	10/4/2002	SVCP	506	1
2002	10/4/2002	SVCP	526	1
2002	10/4/2002	SVCP	535	1
2002	10/4/2002	SVCP	541	1
2002	10/4/2002	SVCP	550	1
2002	10/4/2002	SVCP	555	1
2002	10/4/2002	SVCP	566	1
2002	10/4/2002	SVCP	570	1
2002	10/4/2002	SVCP	578	1
2002	10/4/2002	SVCP	589	1
2002	10/4/2002	SVCP	590	1
2002	10/4/2002	SVCP	599	1
2002	10/7/2002	BHCP	600	1
2002	10/7/2002	BHCP	650	1
2002	10/7/2002	BHCP	670	1
2002	10/7/2002	BHCP	700	1
2002	10/15/2002	BHCP	580	1
2002	10/23/2002	SVCP	460	1
2002	10/23/2002	SVCP	540	1
2002	10/23/2002	SVCP	591	1
2002	10/30/2002	SVCP	530	1
2003	6/19/2003	SVCP	530	1
2003	6/20/2003	SVCP	590	1
2003	6/23/2003	SVCP	620	1
2003	6/23/2003	SVCP	640	1
2003	6/24/2003	BHCP	630	1
2003	6/24/2003	BHCP	670	1
2003	6/24/2003	BHCP	730	1
2003	6/30/2003	BHCP	620	1
2003	7/7/2003	BHCP	640	1
2003	7/7/2003	BHCP	650	1
2003	7/7/2003	BHCP	690	2
2003	7/7/2003	BHCP	700	2
2003	7/14/2003	BHCP	690	1
2003	7/16/2003	BHCP	610	1
2003	7/22/2003	BHCP	0	1
2003	7/22/2003	BHCP	10	68
2003	7/22/2003	BHCP	20	181
2003	7/22/2003	BHCP	30	4
2003	7/22/2003	BHCP	40	5
2003	7/25/2003	BHCP	20	1
2003	7/25/2003	SVCP	20	1
2003	7/28/2003	BHCP	670	1
2003	7/28/2003	BHCP	690	1
2003	7/28/2003	BHCP	720	1
2003	7/28/2003	BHCP	740	1
2003	7/28/2003	SVCP	640	1
2003	8/4/2003	BHCP	50	1
2003	8/4/2003	BHCP	590	1
2003	8/4/2003	SVCP	42	1
2003	8/5/2003	BHCP	20	11
2003	8/5/2003	BHCP	30	8
2003	8/5/2003	BHCP	40	3
2003	8/5/2003	BHCP	50	2
2003	8/7/2003	BHCP	50	1
2003	8/7/2003	SVCP	40	1
2003	8/7/2003	SVCP	50	9
2003	8/7/2003	SVCP	60	3
2003	8/11/2003	BHCP	650	1
2003	8/11/2003	BHCP	690	2
2003	8/11/2003	BHCP	710	1
2003	8/11/2003	BHCP	720	1
2003	8/11/2003	SVCP	60	3
2003	8/13/2003	SVCP	60	1
2003	8/14/2003	SVCP	530	1
2003	8/14/2003	SVCP	620	1
2003	8/14/2003	SVCP	640	2
2003	8/15/2003	SVCP	50	2
2003	8/15/2003	SVCP	60	1
2003	8/15/2003	SVCP	70	2
2003	8/15/2003	SVCP	80	1
2003	8/15/2003	SVCP	620	1
2003	8/15/2003	SVCP	630	1
2003	8/15/2003	SVCP	680	1
2003	8/18/2003	BHCP	70	1
2003	8/18/2003	BHCP	80	1
2003	8/18/2003	BHCP	680	1
2003	8/18/2003	SVCP	40	2
2003	8/18/2003	SVCP	50	59
2003	8/18/2003	SVCP	60	88
2003	8/18/2003	SVCP	70	8
2003	8/18/2003	SVCP	80	1
2003	8/21/2003	BHCP	94	1
2003	8/21/2003	SVCP	56	1
2003	8/21/2003	SVCP	68	1
2003	8/21/2003	SVCP	75	1
2003	8/21/2003	SVCP	84	1
2003	8/21/2003	SVCP	95	1
2003	8/25/2003	SVCP	70	1
2003	8/27/2003	SVCP	70	1
2003	9/3/2003	SVCP	70	1
2003	9/3/2003	SVCP	84	1
2003	9/3/2003	SVCP	117	1
2003	9/3/2003	SVCP	145	1
2003	9/3/2003	SVCP	660	1
2003	9/4/2003	SVCP	95	1
2003	9/4/2003	SVCP	128	1
2003	9/4/2003	SVCP	600	1
2003	9/4/2003	SVCP	650	1
2003	9/8/2003	SVCP	70	2
2003	9/8/2003	SVCP	81	1
2003	9/8/2003	SVCP	93	1
2003	9/8/2003	SVCP	113	1
2003	9/8/2003	SVCP	116	1
2003	9/8/2003	SVCP	120	2
2003	9/8/2003	SVCP	123	1
2003	9/8/2003	SVCP	124	1
2003	9/8/2003	SVCP	130	1
2003	9/8/2003	SVCP	137	2
2003	9/8/2003	SVCP	139	1
2003	9/9/2003	SVCP	82	1
2003	9/9/2003	SVCP	89	1
2003	9/9/2003	SVCP	690	1
2003	9/19/2003	SVCP	100	1
2003	9/25/2003	BHCP	110	1
2003	9/25/2003	BHCP	120	1
2003	9/26/2003	SVCP	718	1
2003	9/26/2003	SVCP	722	1
2003	9/26/2003	SVCP	779	1
2003	9/29/2003	SVCP	90	2
2003	9/29/2003	SVCP	100	1
2003	9/29/2003	SVCP	130	1
2003	9/29/2003	SVCP	150	1
2003	9/30/2003	BHCP	104	1
2003	9/30/2003	BHCP	780	1
2003	9/30/2003	SVCP		1
2003	9/30/2003	SVCP	100	3
2003	9/30/2003	SVCP	110	12
2003	9/30/2003	SVCP	115	2
2003	9/30/2003	SVCP	118	2
2003	9/30/2003	SVCP	120	18
2003	9/30/2003	SVCP	121	4
2003	9/30/2003	SVCP	122	1
2003	9/30/2003	SVCP	123	1
2003	9/30/2003	SVCP	124	1
2003	9/30/2003	SVCP	126	1
2003	9/30/2003	SVCP	130	8
2003	9/30/2003	SVCP	131	2
2003	9/30/2003	SVCP	133	1
2003	9/30/2003	SVCP	136	1
2003	9/30/2003	SVCP	137	1
2003	9/30/2003	SVCP	140	1
2003	9/30/2003	SVCP	145	1
2003	9/30/2003	SVCP	150	1
2003	9/30/2003	SVCP	505	1
2003	9/30/2003	SVCP	607	1
2003	10/1/2003	SVCP	150	1
2003	10/1/2003	SVCP	160	2
2003	10/1/2003	SVCP	180	1
2003	10/3/2003	SVCP	80	1
2003	10/3/2003	SVCP	100	1
2003	10/3/2003	SVCP	110	1
2003	10/3/2003	SVCP	120	2
2003	10/6/2003	SVCP	30	7
2003	10/6/2003	SVCP	40	26
2003	10/6/2003	SVCP	50	20
2003	10/6/2003	SVCP	60	2
2003	10/6/2003	SVCP	70	1
2003	10/6/2003	SVCP	140	1
2003	10/7/2003	SVCP	40	2
2003	10/7/2003	SVCP	50	6
2003	10/9/2003	SVCP	591	1
2003	10/9/2003	SVCP	660	1
2003	10/9/2003	SVCP	665	1
2003	10/10/2003	SVCP	120	1
2003	10/10/2003	SVCP	140	1
2004	6/16/2004	BHCP	10	2
2004	6/17/2004	BHCP	10	3
2004	6/17/2004	BHCP	20	3
2004	6/17/2004	BHCP	30	1
2004	6/17/2004	BHCP	740	1
2004	6/17/2004	SVCP	40	2
2004	6/17/2004	SVCP	640	2
2004	6/17/2004	SVCP	660	1
2004	6/17/2004	SVCP	670	2
2004	6/17/2004	SVCP	710	1
2004	6/18/2004	BHCP	520	1
2004	6/21/2004	BHCP	20	10
2004	6/23/2004	BHCP	20	126
2004	6/23/2004	BHCP	30	3
2004	6/23/2004	BHCP	40	1
2004	6/23/2004	BHCP	310	1
2004	6/23/2004	BHCP	690	1
2004	6/23/2004	BHCP	720	1
2004	6/23/2004	BHCP	730	3
2004	6/23/2004	BHCP	740	3
2004	6/23/2004	BHCP	760	2
2004	6/23/2004	BHCP	780	3
2004	6/23/2004	BHCP	800	1
2004	6/23/2004	BHCP	810	1
2004	6/23/2004	SVCP	20	4
2004	6/28/2004	BHCP	40	1
2004	6/28/2004	BHCP	300	1
2004	6/28/2004	BHCP	350	1
2004	6/28/2004	BHCP	750	1
2004	6/28/2004	BHCP	760	1
2004	6/28/2004	SVCP	240	1
2004	6/28/2004	SVCP	270	1
2004	6/30/2004	BHCP	760	1
2004	6/30/2004	BHCP	810	1
2004	7/1/2004	SVCP	300	1
2004	7/1/2004	SVCP	700	1
2004	7/26/2004	SVCP	60	1
2004	7/26/2004	SVCP	70	1
2004	7/26/2004	SVCP	700	1
2004	7/26/2004	SVCP	740	1
2004	8/2/2004	SVCP	70	1
2004	8/2/2004	SVCP	240	1
2004	8/2/2004	SVCP	260	2
2004	8/2/2004	SVCP	270	1
2004	8/2/2004	SVCP	280	1
2004	8/2/2004	SVCP	290	4
2004	8/2/2004	SVCP	300	2
2004	8/2/2004	SVCP	310	2
2004	8/2/2004	SVCP	320	11
2004	8/2/2004	SVCP	330	7
2004	8/2/2004	SVCP	340	5
2004	8/2/2004	SVCP	350	3
2004	8/3/2004	BHCP	140	1
2004	8/3/2004	SVCP	70	1
2004	8/3/2004	SVCP	80	1
2004	8/3/2004	SVCP	90	1
2004	8/3/2004	SVCP	100	2
2004	8/3/2004	SVCP	140	1
2004	8/3/2004	SVCP	150	1
2004	8/3/2004	SVCP	250	1
2004	8/3/2004	SVCP	260	5
2004	8/3/2004	SVCP	270	6
2004	8/3/2004	SVCP	280	6
2004	8/3/2004	SVCP	290	12
2004	8/3/2004	SVCP	300	10
2004	8/3/2004	SVCP	310	14
2004	8/3/2004	SVCP	320	18
2004	8/3/2004	SVCP	330	21
2004	8/3/2004	SVCP	340	11
2004	8/3/2004	SVCP	350	3
2004	8/3/2004	SVCP	360	2
2004	8/3/2004	SVCP	370	1
2004	8/3/2004	SVCP	660	1
2004	8/3/2004	SVCP	670	1
2004	8/3/2004	SVCP	690	1
2004	8/3/2004	SVCP	710	2
2004	8/4/2004	SVCP	300	1
2004	8/4/2004	SVCP	320	1
2004	8/4/2004	SVCP	330	1
2004	8/4/2004	SVCP	340	1
2004	8/5/2004	BHCP	280	1
2004	8/5/2004	BHCP	300	1
2004	8/5/2004	BHCP	320	1
2004	8/5/2004	BHCP	340	1
2004	8/5/2004	BHCP	350	2
2004	8/5/2004	BHCP	360	1
2004	8/5/2004	BHCP	400	1
2004	8/5/2004	BHCP	420	1
2004	8/5/2004	SVCP	70	4
2004	8/5/2004	SVCP	90	6
2004	8/5/2004	SVCP	100	5
2004	8/5/2004	SVCP	120	3
2004	8/5/2004	SVCP	130	1
2004	8/5/2004	SVCP	290	1
2004	8/5/2004	SVCP	320	3
2004	8/5/2004	SVCP	330	1
2004	8/5/2004	SVCP	350	1
2004	8/6/2004	SVCP	70	5
2004	8/6/2004	SVCP	90	1
2004	8/6/2004	SVCP	170	1
2004	8/6/2004	SVCP	270	1
2004	8/6/2004	SVCP	290	1
2004	8/6/2004	SVCP	300	7
2004	8/6/2004	SVCP	310	4
2004	8/6/2004	SVCP	340	1
2004	8/6/2004	SVCP	350	1
2004	8/6/2004	SVCP	710	1
2004	8/9/2004	BHCP	330	1
2004	8/9/2004	SVCP	80	3
2004	8/9/2004	SVCP	90	6
2004	8/9/2004	SVCP	100	5
2004	8/9/2004	SVCP	110	2
2004	8/9/2004	SVCP	120	2
2004	8/9/2004	SVCP	130	2
2004	8/9/2004	SVCP	330	1
2004	8/9/2004	SVCP	340	1
2004	8/11/2004	SVCP	70	1
2004	8/11/2004	SVCP	310	1
2004	8/11/2004	SVCP	340	2
2004	8/11/2004	SVCP	350	2
2004	8/12/2004	BHCP	330	1
2004	8/12/2004	SVCP	190	1
2004	8/12/2004	SVCP	310	1
2004	8/12/2004	SVCP	320	4
2004	8/12/2004	SVCP	330	7
2004	8/12/2004	SVCP	340	22
2004	8/12/2004	SVCP	350	12
2004	8/12/2004	SVCP	360	8
2004	8/12/2004	SVCP	400	1
2004	8/12/2004	SVCP	660	1
2004	8/12/2004	SVCP	670	1
2004	8/12/2004	SVCP	680	1
2004	8/12/2004	SVCP	690	1
2004	8/12/2004	SVCP	700	1
2004	8/12/2004	SVCP	720	1
2004	8/13/2004	SVCP	310	2
2004	8/13/2004	SVCP	330	1
2004	9/2/2004	SVCP	150	2
2004	9/2/2004	SVCP	250	1
2004	9/2/2004	SVCP	280	2
2004	9/2/2004	SVCP	300	1
2004	9/2/2004	SVCP	330	5
2004	9/2/2004	SVCP	340	7
2004	9/2/2004	SVCP	350	10
2004	9/2/2004	SVCP	360	4
2004	9/2/2004	SVCP	370	10
2004	9/2/2004	SVCP	380	4
2004	9/2/2004	SVCP	400	1
2004	9/2/2004	SVCP	670	1
2004	9/3/2004	SVCP	310	1
2004	9/3/2004	SVCP	350	1
2004	9/3/2004	SVCP	360	1
2004	9/20/2004	BHCP	350	1
2004	9/20/2004	BHCP	371	1
2004	9/20/2004	BHCP	405	1
2004	9/20/2004	SVCP	153	1
2004	9/20/2004	SVCP	200	1
2004	9/20/2004	SVCP	290	1
2004	9/20/2004	SVCP	331	1
2004	9/20/2004	SVCP	352	1
2004	9/20/2004	SVCP	366	1
2004	9/20/2004	SVCP	389	1
2004	9/21/2004	BHCP	160	1
2004	9/21/2004	BHCP	290	1
2004	9/21/2004	BHCP	440	1
2004	9/21/2004	BHCP	510	1
2004	9/21/2004	SVCP	171	1
2004	9/21/2004	SVCP	193	1
2004	9/21/2004	SVCP	194	1
2004	9/21/2004	SVCP	204	1
2004	9/21/2004	SVCP	208	1
2004	9/21/2004	SVCP	231	1
2004	9/21/2004	SVCP	267	1
2004	9/21/2004	SVCP	279	1
2004	9/21/2004	SVCP	287	1
2004	9/21/2004	SVCP	291	1
2004	9/21/2004	SVCP	299	1
2004	9/21/2004	SVCP	304	1
2004	9/21/2004	SVCP	306	1
2004	9/21/2004	SVCP	312	1
2004	9/21/2004	SVCP	314	1
2004	9/21/2004	SVCP	315	1
2004	9/21/2004	SVCP	316	1
2004	9/21/2004	SVCP	322	2
2004	9/21/2004	SVCP	323	2
2004	9/21/2004	SVCP	326	1
2004	9/21/2004	SVCP	329	1
2004	9/21/2004	SVCP	331	1
2004	9/21/2004	SVCP	339	1
2004	9/21/2004	SVCP	351	1
2004	9/21/2004	SVCP	358	1
2004	9/21/2004	SVCP	365	1
2004	9/21/2004	SVCP	383	1
2004	9/21/2004	SVCP	385	1
2004	9/21/2004	SVCP	724	1
2004	9/23/2004	SVCP	305	1
2004	9/23/2004	SVCP	355	1
2004	9/23/2004	SVCP	361	1
2004	9/23/2004	SVCP	373	1
2004	9/23/2004	SVCP	380	1
2004	9/23/2004	SVCP	389	1
2004	9/23/2004	SVCP	393	1
2004	9/23/2004	SVCP	410	1
2004	9/23/2004	SVCP	724	1
2004	9/24/2004	SVCP	142	1
2004	9/24/2004	SVCP	148	1
2004	9/24/2004	SVCP	202	1
2004	9/24/2004	SVCP	205	1
2004	9/24/2004	SVCP	220	1
2004	9/24/2004	SVCP	221	1
2004	9/24/2004	SVCP	292	1
2004	9/24/2004	SVCP	309	2
2004	9/24/2004	SVCP	341	1
2004	9/24/2004	SVCP	342	1
2004	9/24/2004	SVCP	344	1
2004	9/24/2004	SVCP	345	1
2004	9/24/2004	SVCP	355	2
2004	9/24/2004	SVCP	377	1
2004	9/24/2004	SVCP	458	1
2004	9/24/2004	SVCP	479	1
2004	9/27/2004	BHCP	326	1
2004	9/27/2004	BHCP	341	1
2004	9/27/2004	BHCP	342	2
2004	9/27/2004	BHCP	356	1
2004	9/27/2004	BHCP	358	1
2004	9/27/2004	BHCP	364	1
2004	9/27/2004	BHCP	365	2
2004	9/27/2004	BHCP	367	1
2004	9/27/2004	BHCP	377	1
2004	9/27/2004	BHCP	384	1
2004	9/27/2004	BHCP	391	1
2004	9/27/2004	BHCP	393	1
2004	9/27/2004	BHCP	396	1
2004	9/27/2004	BHCP	401	1
2004	9/27/2004	BHCP	404	1
2004	9/27/2004	BHCP	416	1
2004	9/27/2004	BHCP	424	1
2004	9/27/2004	BHCP	804	1
2004	9/27/2004	SVCP	135	1
2004	9/27/2004	SVCP	140	1
2004	9/27/2004	SVCP	215	1
2004	9/27/2004	SVCP	219	1
2004	9/27/2004	SVCP	282	2
2004	9/27/2004	SVCP	296	1
2004	9/27/2004	SVCP	302	1
2004	9/27/2004	SVCP	310	1
2004	9/27/2004	SVCP	311	1
2004	9/27/2004	SVCP	317	1
2004	9/27/2004	SVCP	328	1
2004	9/27/2004	SVCP	330	1
2004	9/27/2004	SVCP	337	1
2004	9/27/2004	SVCP	339	2
2004	9/27/2004	SVCP	343	2
2004	9/27/2004	SVCP	345	1
2004	9/27/2004	SVCP	351	1
2004	9/27/2004	SVCP	353	1
2004	9/27/2004	SVCP	354	1
2004	9/27/2004	SVCP	357	1
2004	9/27/2004	SVCP	360	1
2004	9/27/2004	SVCP	361	1
2004	9/27/2004	SVCP	365	1
2004	9/27/2004	SVCP	372	1
2004	9/27/2004	SVCP	379	1
2004	9/27/2004	SVCP	380	1
2004	9/27/2004	SVCP	381	1
2004	9/27/2004	SVCP	384	1
2004	9/28/2004	BHCP	320	1
2004	9/28/2004	BHCP	380	1
2004	9/28/2004	BHCP	750	1
2004	9/28/2004	SVCP	290	1
2004	9/28/2004	SVCP	360	1
2004	10/5/2004	BHCP	380	1
2004	10/5/2004	SVCP	308	1
2004	10/5/2004	SVCP	328	1
2004	10/5/2004	SVCP	352	2
2004	10/5/2004	SVCP	360	1
2004	10/5/2004	SVCP	366	1
2004	10/5/2004	SVCP	370	1
2004	10/5/2004	SVCP	371	1
2004	10/5/2004	SVCP	372	1
2004	10/5/2004	SVCP	382	1
2004	10/5/2004	SVCP	383	1
2004	10/5/2004	SVCP	396	1
2004	10/13/2004	BHCP	770	1
2004	10/13/2004	SVCP	312	1
2004	10/13/2004	SVCP	315	1
2004	10/13/2004	SVCP	322	1
2004	10/13/2004	SVCP	324	1
2004	10/13/2004	SVCP	330	2
2004	10/13/2004	SVCP	331	1
2004	10/13/2004	SVCP	340	1
2004	10/13/2004	SVCP	342	1
2004	10/13/2004	SVCP	346	1
2004	10/13/2004	SVCP	350	1
2004	10/13/2004	SVCP	356	2
2004	10/13/2004	SVCP	373	1
2004	10/13/2004	SVCP	381	1
2004	10/13/2004	SVCP	386	1
2004	10/13/2004	SVCP	389	1
2004	10/13/2004	SVCP	411	1
2004	10/13/2004	SVCP	413	1
2004	10/13/2004	SVCP	638	1
2004	10/14/2004	SVCP	390	1
2004	10/15/2004	SVCP	335	1
2004	10/15/2004	SVCP	368	1
2004	10/15/2004	SVCP	385	1
2004	10/15/2004	SVCP	389	1
2004	10/15/2004	SVCP	392	1
2004	10/15/2004	SVCP	410	1
2004	10/19/2004	SVCP	420	1
2004	10/20/2004	SVCP	296	1
2004	10/20/2004	SVCP	315	1
2004	10/20/2004	SVCP	331	1
2004	10/20/2004	SVCP	335	1
2004	10/20/2004	SVCP	338	2
2004	10/20/2004	SVCP	344	1
2004	10/20/2004	SVCP	349	1
2004	10/20/2004	SVCP	352	1
2004	10/20/2004	SVCP	354	1
2004	10/20/2004	SVCP	355	1
2004	10/20/2004	SVCP	358	1
2004	10/20/2004	SVCP	361	1
2004	10/20/2004	SVCP	362	1
2004	10/20/2004	SVCP	365	1
2004	10/20/2004	SVCP	369	1
2004	10/20/2004	SVCP	371	1
2004	10/20/2004	SVCP	372	3
2004	10/20/2004	SVCP	374	2
2004	10/20/2004	SVCP	376	2
2004	10/20/2004	SVCP	379	1
2004	10/20/2004	SVCP	381	1
2004	10/20/2004	SVCP	382	1
2004	10/20/2004	SVCP	384	2
2004	10/20/2004	SVCP	386	1
2004	10/20/2004	SVCP	387	2
2004	10/20/2004	SVCP	389	1
2004	10/20/2004	SVCP	390	3
2004	10/20/2004	SVCP	391	1
2004	10/20/2004	SVCP	394	1
2004	10/20/2004	SVCP	395	1
2004	10/20/2004	SVCP	397	1
2004	10/20/2004	SVCP	401	1
2004	10/20/2004	SVCP	404	1
2004	10/20/2004	SVCP	409	1
2004	10/20/2004	SVCP	482	1
2004	10/21/2004	SVCP	203	1
2004	10/21/2004	SVCP	211	1
2004	10/21/2004	SVCP	220	1
2004	10/21/2004	SVCP	221	1
2004	10/21/2004	SVCP	282	1
2004	10/21/2004	SVCP	316	1
2004	10/21/2004	SVCP	321	1
2004	10/21/2004	SVCP	323	1
2004	10/21/2004	SVCP	328	1
2004	10/21/2004	SVCP	334	1
2004	10/21/2004	SVCP	336	1
2004	10/21/2004	SVCP	350	1
2004	10/21/2004	SVCP	362	1
2004	10/21/2004	SVCP	372	1
2004	10/21/2004	SVCP	390	1
2004	10/21/2004	SVCP	400	2
2004	10/21/2004	SVCP	402	1
2004	10/21/2004	SVCP	623	1
2004	10/21/2004	SVCP	661	1
2005	8/1/2005	BHCP	740	1
2005	8/1/2005	SVCP	340	1
2005	8/1/2005	SVCP	360	2
2005	8/1/2005	SVCP	370	1
2005	8/1/2005	SVCP	390	1
2005	8/1/2005	SVCP	400	1
2005	8/1/2005	SVCP	420	1
2005	8/1/2005	SVCP	430	2
2005	8/1/2005	SVCP	440	1
2005	8/1/2005	SVCP	450	2
2005	8/1/2005	SVCP	460	5
2005	8/1/2005	SVCP	470	4
2005	8/1/2005	SVCP	480	6
2005	8/1/2005	SVCP	490	8
2005	8/1/2005	SVCP	500	6
2005	8/1/2005	SVCP	510	2
2005	8/2/2005	SVCP	390	3
2005	8/2/2005	SVCP	440	2
2005	8/2/2005	SVCP	450	1
2005	8/2/2005	SVCP	460	1
2005	8/2/2005	SVCP	470	4
2005	8/2/2005	SVCP	480	7
2005	8/2/2005	SVCP	490	4
2005	8/2/2005	SVCP	500	1
2005	8/3/2005	BHCP	640	1
2005	8/3/2005	SVCP	320	2
2005	8/3/2005	SVCP	330	3
2005	8/3/2005	SVCP	340	6
2005	8/3/2005	SVCP	350	4
2005	8/3/2005	SVCP	360	5
2005	8/3/2005	SVCP	370	3
2005	8/3/2005	SVCP	380	4
2005	8/3/2005	SVCP	390	4
2005	8/3/2005	SVCP	400	1
2005	8/3/2005	SVCP	410	2
2005	8/3/2005	SVCP	420	8
2005	8/3/2005	SVCP	430	8
2005	8/3/2005	SVCP	440	12
2005	8/3/2005	SVCP	450	11
2005	8/3/2005	SVCP	460	13
2005	8/3/2005	SVCP	470	17
2005	8/3/2005	SVCP	480	8
2005	8/3/2005	SVCP	490	7
2005	8/3/2005	SVCP	500	2
2005	8/3/2005	SVCP	530	1
2005	8/3/2005	SVCP	680	2
2005	8/3/2005	SVCP	740	2
2005	8/3/2005	SVCP	750	1
2005	8/3/2005	SVCP	770	1
2005	8/3/2005	SVCP	790	1
2005	8/3/2005	SVCP	840	1
2005	8/3/2005	SVCP	850	1
2005	8/4/2005	BHCP	560	1
2005	8/4/2005	BHCP	580	2
2005	8/4/2005	BHCP	600	1
2005	8/4/2005	SVCP	510	1
2005	8/5/2005	SVCP	320	1
2005	8/5/2005	SVCP	330	1
2005	8/5/2005	SVCP	350	1
2005	8/5/2005	SVCP	360	1
2005	8/5/2005	SVCP	370	1
2005	8/5/2005	SVCP	420	1
2005	8/5/2005	SVCP	430	1
2005	8/5/2005	SVCP	440	1
2005	8/5/2005	SVCP	450	1
2005	8/5/2005	SVCP	460	2
2005	8/5/2005	SVCP	470	3
2005	8/5/2005	SVCP	480	1
2005	8/5/2005	SVCP	490	1
2005	8/8/2005	SVCP	410	1
2005	8/8/2005	SVCP	460	1
2005	8/8/2005	SVCP	470	1
2005	8/8/2005	SVCP	480	2
2005	8/8/2005	SVCP	500	1
2005	8/8/2005	SVCP	510	3
2005	8/8/2005	SVCP	520	2
2005	8/9/2005	SVCP	370	1
2005	8/9/2005	SVCP	410	1
2005	8/9/2005	SVCP	520	1
2005	8/9/2005	SVCP	550	1
2005	8/10/2005	SVCP	380	1
2005	8/10/2005	SVCP	400	1
2005	8/10/2005	SVCP	410	1
2005	8/10/2005	SVCP	460	1
2005	8/10/2005	SVCP	510	2
2005	8/10/2005	SVCP	530	1
2005	8/10/2005	SVCP	540	1
2005	8/11/2005	SVCP	270	1
2005	8/11/2005	SVCP	360	1
2005	8/11/2005	SVCP	370	1
2005	8/11/2005	SVCP	380	1
2005	8/11/2005	SVCP	390	2
2005	8/11/2005	SVCP	400	5
2005	8/11/2005	SVCP	410	5
2005	8/11/2005	SVCP	430	3
2005	8/11/2005	SVCP	440	1
2005	8/11/2005	SVCP	520	2
2005	8/12/2005	SVCP	340	1
2005	8/12/2005	SVCP	360	2
2005	8/12/2005	SVCP	370	1
2005	8/12/2005	SVCP	390	1
2005	8/12/2005	SVCP	400	1
2005	8/12/2005	SVCP	440	1
2005	8/12/2005	SVCP	450	1
2005	8/12/2005	SVCP	460	1
2005	8/12/2005	SVCP	470	1
2005	8/15/2005	BHCP	820	1
2005	8/15/2005	BHCP	850	1
2005	8/15/2005	SVCP		1
2005	8/15/2005	SVCP	350	1
2005	8/15/2005	SVCP	360	2
2005	8/15/2005	SVCP	370	3
2005	8/15/2005	SVCP	400	3
2005	8/15/2005	SVCP	410	1
2005	8/15/2005	SVCP	420	2
2005	8/15/2005	SVCP	430	1
2005	8/15/2005	SVCP	440	2
2005	8/15/2005	SVCP	450	7
2005	8/15/2005	SVCP	460	5
2005	8/15/2005	SVCP	470	4
2005	8/15/2005	SVCP	480	6
2005	8/15/2005	SVCP	490	2
2005	8/15/2005	SVCP	500	3
2005	8/15/2005	SVCP	510	1
2005	8/15/2005	SVCP	520	1
2005	8/15/2005	SVCP	720	1
2005	8/15/2005	SVCP	730	1
2005	8/15/2005	SVCP	780	1
2005	8/16/2005	BHCP	730	1
2005	9/20/2005	SVCP	410	1
2005	9/20/2005	SVCP	490	1
2005	9/20/2005	SVCP	500	3
2005	9/20/2005	SVCP	520	1
2005	9/20/2005	SVCP	680	1
2005	9/21/2005	SVCP	380	1
2005	9/21/2005	SVCP	390	1
2005	9/21/2005	SVCP	400	1
2005	9/21/2005	SVCP	430	1
2005	9/21/2005	SVCP	440	4
2005	9/21/2005	SVCP	450	1
2005	9/21/2005	SVCP	460	3
2005	9/21/2005	SVCP	480	1
2005	9/21/2005	SVCP	490	1
2005	9/22/2005	BHCP	513	1
2005	9/22/2005	BHCP	720	1
2005	9/22/2005	SVCP	374	1
2005	9/22/2005	SVCP	390	1
2005	9/22/2005	SVCP	403	1
2005	9/22/2005	SVCP	404	1
2005	9/22/2005	SVCP	497	1
2005	9/22/2005	SVCP	501	1
2005	9/22/2005	SVCP	504	1
2005	9/26/2005	BHCP	840	1
2005	9/26/2005	SVCP	367	1
2005	9/26/2005	SVCP	368	1
2005	9/26/2005	SVCP	382	1
2005	9/26/2005	SVCP	403	1
2005	9/26/2005	SVCP	406	1
2005	9/26/2005	SVCP	415	1
2005	9/26/2005	SVCP	418	1
2005	9/26/2005	SVCP	440	1
2005	9/26/2005	SVCP	444	1
2005	9/26/2005	SVCP	461	1
2005	9/26/2005	SVCP	471	1
2005	9/26/2005	SVCP	480	1
2005	9/26/2005	SVCP	490	1
2005	9/26/2005	SVCP	501	1
2005	9/26/2005	SVCP	502	1
2005	9/26/2005	SVCP	503	1
2005	9/27/2005	SVCP	466	1
2005	9/27/2005	SVCP	476	1
2005	9/27/2005	SVCP	486	1
2005	9/27/2005	SVCP	503	1
2005	9/27/2005	SVCP	509	2
2005	9/27/2005	SVCP	525	2
2005	9/27/2005	SVCP	570	1
2005	9/27/2005	SVCP	601	1
2005	9/27/2005	SVCP	619	1
2005	9/28/2005	SVCP	366	1
2005	9/28/2005	SVCP	428	1
2005	9/28/2005	SVCP	450	1
2005	9/29/2005	SVCP	370	1
2005	9/29/2005	SVCP	390	1
2005	9/29/2005	SVCP	399	1
2005	9/29/2005	SVCP	401	1
2005	9/29/2005	SVCP	403	1
2005	9/29/2005	SVCP	410	1
2005	9/29/2005	SVCP	413	1
2005	9/29/2005	SVCP	415	1
2005	9/29/2005	SVCP	420	1
2005	9/29/2005	SVCP	426	1
2005	9/29/2005	SVCP	427	1
2005	9/29/2005	SVCP	429	1
2005	9/29/2005	SVCP	465	1
2005	9/29/2005	SVCP	469	2
2005	9/29/2005	SVCP	472	1
2005	9/29/2005	SVCP	475	1
2005	9/29/2005	SVCP	477	1
2005	9/29/2005	SVCP	485	1
2005	9/29/2005	SVCP	487	2
2005	9/29/2005	SVCP	489	1
2005	9/29/2005	SVCP	490	3
2005	9/29/2005	SVCP	492	1
2005	9/29/2005	SVCP	495	1
2005	9/29/2005	SVCP	497	3
2005	9/29/2005	SVCP	499	1
2005	9/29/2005	SVCP	500	3
2005	9/29/2005	SVCP	503	1
2005	9/29/2005	SVCP	510	1
2005	9/29/2005	SVCP	511	1
2005	9/29/2005	SVCP	515	1
2005	9/29/2005	SVCP	516	1
2005	9/29/2005	SVCP	517	1
2005	9/29/2005	SVCP	519	1
2005	9/29/2005	SVCP	520	1
2005	9/29/2005	SVCP	521	1
2005	9/29/2005	SVCP	524	1
2005	9/29/2005	SVCP	531	1
2005	9/29/2005	SVCP	533	1
2005	9/29/2005	SVCP	572	1
2005	9/29/2005	SVCP	803	1
2005	9/30/2005	SVCP	391	1
2005	9/30/2005	SVCP	430	1
2005	9/30/2005	SVCP	480	1
2005	9/30/2005	SVCP	495	1
2005	9/30/2005	SVCP	500	1
2005	10/3/2005	SVCP	441	1
2005	10/3/2005	SVCP	472	1
2005	10/3/2005	SVCP	513	1
2005	10/3/2005	SVCP	516	1
2005	10/3/2005	SVCP	547	1
2005	10/3/2005	SVCP	550	1
2005	10/3/2005	SVCP	739	1
2005	10/4/2005	BHCP	467	1
2005	10/4/2005	BHCP	808	1
2005	10/4/2005	SVCP	371	1
2005	10/4/2005	SVCP	437	1
2005	10/4/2005	SVCP	438	1
2005	10/4/2005	SVCP	441	1
2005	10/4/2005	SVCP	442	1
2005	10/4/2005	SVCP	471	1
2005	10/4/2005	SVCP	476	1
2005	10/4/2005	SVCP	478	1
2005	10/4/2005	SVCP	483	1
2005	10/4/2005	SVCP	485	1
2005	10/4/2005	SVCP	496	1
2005	10/4/2005	SVCP	509	1
2005	10/4/2005	SVCP	510	1
2005	10/4/2005	SVCP	517	1
2005	10/4/2005	SVCP	519	1
2005	10/4/2005	SVCP	525	1
2005	10/4/2005	SVCP	755	1
2005	10/11/2005	BHCP	520	1
2005	10/12/2005	BHCP	740	1
2005	10/12/2005	SVCP	470	1
2005	10/18/2005	BHCP	416	1
2005	10/18/2005	BHCP	443	1
2005	10/18/2005	SVCP	361	1
2005	10/18/2005	SVCP	431	1
2005	10/21/2005	BHCP	442	1
2005	10/21/2005	SVCP	355	1
2005	10/21/2005	SVCP	360	1
2005	10/21/2005	SVCP	370	1
2005	10/21/2005	SVCP	371	1
2005	10/21/2005	SVCP	377	1
2005	10/21/2005	SVCP	380	2
2005	10/21/2005	SVCP	384	1
2005	10/21/2005	SVCP	388	2
2005	10/21/2005	SVCP	391	1
2005	10/21/2005	SVCP	395	1
2005	10/21/2005	SVCP	399	1
2005	10/21/2005	SVCP	402	1
2005	10/21/2005	SVCP	408	2
2005	10/21/2005	SVCP	411	1
2005	10/21/2005	SVCP	442	1
2005	10/21/2005	SVCP	452	1
2005	10/21/2005	SVCP	458	1
2005	10/21/2005	SVCP	462	1
2005	10/21/2005	SVCP	465	1
2005	10/21/2005	SVCP	471	1
2005	10/21/2005	SVCP	474	1
2005	10/21/2005	SVCP	475	1
2005	10/21/2005	SVCP	484	1
2005	10/21/2005	SVCP	492	1
2005	10/21/2005	SVCP	496	1
2005	10/21/2005	SVCP	501	1
2005	10/21/2005	SVCP	502	1
2005	10/21/2005	SVCP	513	1
2005	10/21/2005	SVCP	530	1
2005	10/21/2005	SVCP	539	1
2005	10/21/2005	SVCP	557	1
2006	8/2/2006	SVCP		1
2006	8/2/2006	SVCP	440	1
2006	8/2/2006	SVCP	460	1
2006	8/2/2006	SVCP	470	5
2006	8/2/2006	SVCP	480	2
2006	8/2/2006	SVCP	490	4
2006	8/2/2006	SVCP	500	8
2006	8/2/2006	SVCP	510	9
2006	8/2/2006	SVCP	520	8
2006	8/2/2006	SVCP	530	7
2006	8/2/2006	SVCP	540	10
2006	8/2/2006	SVCP	550	10
2006	8/2/2006	SVCP	560	2
2006	8/2/2006	SVCP	570	2
2006	8/2/2006	SVCP	580	2
2006	8/2/2006	SVCP	590	1
2006	8/2/2006	SVCP	620	1
2006	8/3/2006	BHCP	100	1
2006	8/3/2006	BHCP	150	1
2006	8/3/2006	SVCP	140	1
2006	8/3/2006	SVCP	540	1
2006	8/3/2006	SVCP	560	1
2006	8/3/2006	SVCP	600	1
2006	8/4/2006	SVCP	520	1
2006	8/4/2006	SVCP	570	1
2006	8/4/2006	SVCP	580	1
2006	8/7/2006	BHCP	130	1
2006	8/7/2006	BHCP	570	1
2006	8/7/2006	BHCP	600	1
2006	8/7/2006	BHCP	820	1
2006	8/7/2006	BHCP	850	1
2006	8/7/2006	SVCP	480	1
2006	8/7/2006	SVCP	490	1
2006	8/7/2006	SVCP	500	1
2006	8/7/2006	SVCP	510	6
2006	8/7/2006	SVCP	520	6
2006	8/7/2006	SVCP	530	2
2006	8/7/2006	SVCP	540	7
2006	8/7/2006	SVCP	550	1
2006	8/7/2006	SVCP	590	2
2006	8/8/2006	SVCP	520	1
2006	8/8/2006	SVCP	530	1
2006	8/8/2006	SVCP	570	1
2006	8/8/2006	SVCP	610	1
2006	8/9/2006	SVCP	510	1
2006	8/9/2006	SVCP	550	1
2006	8/11/2006	SVCP	510	1
2006	8/11/2006	SVCP	530	1
2006	8/11/2006	SVCP	540	1
2006	8/11/2006	SVCP	550	1
2006	8/11/2006	SVCP	560	1
2006	8/11/2006	SVCP	580	1
2006	8/11/2006	SVCP	590	4
2006	8/11/2006	SVCP	600	1
2006	8/11/2006	SVCP	610	2
2006	8/11/2006	SVCP	680	1
2006	8/11/2006	SVCP	690	1
2006	8/14/2006	BHCP	590	1
2006	8/14/2006	BHCP	740	1
2006	8/14/2006	BHCP	820	2
2006	8/14/2006	BHCP	870	1
2006	8/14/2006	SVCP	0	2
2006	8/14/2006	SVCP	10	6
2006	8/14/2006	SVCP	20	32
2006	8/14/2006	SVCP	500	2
2006	8/14/2006	SVCP	520	2
2006	8/14/2006	SVCP	530	1
2006	8/14/2006	SVCP	540	2
2006	8/14/2006	SVCP	560	1
2006	8/14/2006	SVCP	590	1
2006	8/15/2006	SVCP	110	1
2006	8/15/2006	SVCP	460	1
2006	8/15/2006	SVCP	470	1
2006	8/15/2006	SVCP	490	1
2006	8/15/2006	SVCP	500	1
2006	8/15/2006	SVCP	510	1
2006	8/15/2006	SVCP	520	2
2006	8/15/2006	SVCP	540	3
2006	8/16/2006	SVCP	460	1
2006	8/16/2006	SVCP	470	2
2006	8/16/2006	SVCP	480	2
2006	8/16/2006	SVCP	490	1
2006	8/16/2006	SVCP	500	5
2006	8/16/2006	SVCP	510	10
2006	8/16/2006	SVCP	520	2
2006	8/16/2006	SVCP	530	12
2006	8/16/2006	SVCP	540	4
2006	8/16/2006	SVCP	550	4
2006	8/16/2006	SVCP	560	4
2006	8/16/2006	SVCP	570	2
2006	8/16/2006	SVCP	580	1
2006	8/16/2006	SVCP	590	3
2006	8/16/2006	SVCP	600	1
2006	8/16/2006	SVCP	610	1
2006	8/21/2006	SVCP	20	1
2006	8/23/2006	SVCP	580	1
2006	8/23/2006	SVCP	610	1
2006	8/23/2006	SVCP	660	1
2006	9/18/2006	BHCP	850	1
2006	9/18/2006	SVCP	570	1
2006	9/18/2006	SVCP	620	1
2006	9/22/2006	SVCP	570	1
2006	10/2/2006	BHCP	700	1
2006	10/2/2006	SVCP	570	1
2006	10/5/2006	SVCP	485	1
2006	10/5/2006	SVCP	504	1
2006	10/5/2006	SVCP	508	1
2006	10/5/2006	SVCP	509	1
2006	10/5/2006	SVCP	512	1
2006	10/5/2006	SVCP	525	1
2006	10/5/2006	SVCP	565	1
2006	10/5/2006	SVCP	575	1
2006	10/5/2006	SVCP	581	1
2006	10/5/2006	SVCP	604	1
2006	10/5/2006	SVCP	612	1
2006	10/5/2006	SVCP	635	1
2006	10/5/2006	SVCP	783	1
2006	10/6/2006	SVCP	496	1
2006	10/6/2006	SVCP	502	1
2006	10/6/2006	SVCP	506	1
2006	10/6/2006	SVCP	514	1
2006	10/6/2006	SVCP	518	1
2006	10/6/2006	SVCP	524	1
2006	10/6/2006	SVCP	526	1
2006	10/6/2006	SVCP	547	1
2006	10/6/2006	SVCP	551	1
2006	10/6/2006	SVCP	560	1
2006	10/6/2006	SVCP	562	1
2006	10/6/2006	SVCP	566	1
2006	10/6/2006	SVCP	584	1
2006	10/13/2006	SVCP	480	1
2006	10/13/2006	SVCP	503	1
2006	10/13/2006	SVCP	554	1
2006	10/13/2006	SVCP	583	1
2006	10/13/2006	SVCP	594	1
2006	10/17/2006	BHCP	672	1
2006	10/17/2006	BHCP	676	1
2006	10/17/2006	BHCP	705	1
2006	10/17/2006	BHCP	720	1
2006	10/17/2006	BHCP	734	1
2006	10/17/2006	BHCP	742	1
2006	10/17/2006	SVCP	541	1
2006	10/24/2006	SVCP	70	1
2006	10/24/2006	SVCP	80	1
2006	10/25/2006	SVCP	535	2
2006	10/25/2006	SVCP	553	1
2006	10/25/2006	SVCP	556	1
2006	10/25/2006	SVCP	578	1
2006	10/25/2006	SVCP	584	1
2006	10/25/2006	SVCP	609	1
2006	10/25/2006	SVCP	611	1
2006	10/25/2006	SVCP	618	1
2006	10/25/2006	SVCP	631	1
2006	10/25/2006	SVCP	632	1
2006	10/26/2006	SVCP	440	1
2006	10/26/2006	SVCP	552	1
2006	10/26/2006	SVCP	560	1
2006	10/26/2006	SVCP	570	1
2006	10/26/2006	SVCP	573	1
2006	10/26/2006	SVCP	588	1
2006	10/26/2006	SVCP	610	1
2006	10/26/2006	SVCP	678	1
2006	10/27/2006	SVCP	473	1
2006	10/27/2006	SVCP	494	1
2006	10/27/2006	SVCP	510	1
2006	10/27/2006	SVCP	525	1
2006	10/27/2006	SVCP	535	1
2006	10/27/2006	SVCP	546	1
2006	10/27/2006	SVCP	558	1
2006	10/27/2006	SVCP	566	1
2006	10/27/2006	SVCP	572	1
2006	10/27/2006	SVCP	590	1
2006	10/27/2006	SVCP	600	1
2006	10/27/2006	SVCP	613	1
2007	6/15/2007	SVCP	340	2
2007	6/15/2007	SVCP	360	1
2007	6/15/2007	SVCP	380	1
2007	6/15/2007	SVCP	390	1
2007	6/15/2007	SVCP	490	1
2007	6/15/2007	SVCP	530	4
2007	6/15/2007	SVCP	540	4
2007	6/15/2007	SVCP	550	4
2007	6/15/2007	SVCP	560	2
2007	6/15/2007	SVCP	570	1
2007	6/15/2007	SVCP	580	2
2007	6/15/2007	SVCP	590	1
2007	6/15/2007	SVCP	620	1
2007	6/15/2007	SVCP	660	1
2007	6/18/2007	SVCP	287	1
2007	6/18/2007	SVCP	303	1
2007	6/18/2007	SVCP	387	1
2007	6/18/2007	SVCP	488	1
2007	6/18/2007	SVCP	490	1
2007	6/18/2007	SVCP	547	1
2007	6/18/2007	SVCP	550	1
2007	6/18/2007	SVCP	570	1
2007	6/18/2007	SVCP	601	1
2007	6/18/2007	SVCP	620	2
2007	6/21/2007	SVCP	390	1
2007	6/21/2007	SVCP	540	2
2007	6/21/2007	SVCP	550	2
2007	6/21/2007	SVCP	560	2
2007	6/21/2007	SVCP	570	3
2007	6/21/2007	SVCP	590	2
2007	6/21/2007	SVCP	620	1
2007	6/21/2007	SVCP	730	1
2007	6/21/2007	SVCP	740	1
2007	6/21/2007	SVCP	750	1
2007	6/22/2007	SVCP	580	1
2007	6/22/2007	SVCP	590	2
2007	6/22/2007	SVCP	600	1
2007	6/22/2007	SVCP	620	2
2007	6/22/2007	SVCP	630	2
2007	6/22/2007	SVCP	640	1
2007	6/22/2007	SVCP	650	1
2007	6/22/2007	SVCP	660	3
2007	6/22/2007	SVCP	670	1
2007	6/22/2007	SVCP	690	1
2007	6/22/2007	SVCP	710	1
2007	6/22/2007	SVCP	750	1
2007	6/26/2007	BHCP	760	1
2007	6/26/2007	BHCP	770	1
2007	6/26/2007	BHCP	790	1
2007	6/26/2007	BHCP	930	1
2007	6/26/2007	SVCP	300	1
2007	6/26/2007	SVCP	330	1
2007	6/26/2007	SVCP	340	1
2007	6/26/2007	SVCP	390	1
2007	6/26/2007	SVCP	610	2
2007	6/26/2007	SVCP	630	1
2007	6/26/2007	SVCP	660	1
2007	6/26/2007	SVCP	780	1
2007	6/28/2007	SVCP	550	1
2007	6/29/2007	SVCP	540	1
2007	6/29/2007	SVCP	590	1
2007	6/29/2007	SVCP	630	1
2007	7/2/2007	BHCP	770	2
2007	7/2/2007	SVCP	0	1
2007	7/3/2007	BHCP	820	1
2007	7/10/2007	SVCP	390	1
2007	7/10/2007	SVCP	410	1
2007	7/10/2007	SVCP	510	2
2007	7/10/2007	SVCP	530	1
2007	7/10/2007	SVCP	540	1
2007	7/10/2007	SVCP	550	1
2007	7/10/2007	SVCP	560	1
2007	7/10/2007	SVCP	570	3
2007	7/13/2007	SVCP	420	1
2007	7/13/2007	SVCP	440	1
2007	7/13/2007	SVCP	450	1
2007	7/13/2007	SVCP	550	1
2007	7/13/2007	SVCP	560	1
2007	7/13/2007	SVCP	570	2
2007	7/13/2007	SVCP	580	3
2007	7/13/2007	SVCP	600	3
2007	7/13/2007	SVCP	610	1
2007	7/13/2007	SVCP	620	1
2007	7/13/2007	SVCP	650	1
2007	7/13/2007	SVCP	660	1
2007	7/13/2007	SVCP	764	1
2007	7/16/2007	SVCP	610	1
2007	7/17/2007	SVCP	590	1
2007	7/17/2007	SVCP	730	1
2007	8/3/2007	SVCP	630	1
2007	8/7/2007	SVCP	370	1
2007	8/8/2007	SVCP	440	1
2007	8/8/2007	SVCP	560	5
2007	8/8/2007	SVCP	570	2
2007	8/8/2007	SVCP	580	1
2007	8/8/2007	SVCP	590	2
2007	8/8/2007	SVCP	600	1
2007	8/8/2007	SVCP	610	1
2007	8/8/2007	SVCP	620	3
2007	8/9/2007	SVCP	600	1
2007	8/9/2007	SVCP	610	1
2007	8/9/2007	SVCP	620	2
2007	8/9/2007	SVCP	630	1
2007	8/9/2007	SVCP	660	1
2007	8/9/2007	SVCP	900	1
2007	8/10/2007	SVCP	10	1
2007	8/10/2007	SVCP	380	1
2007	8/10/2007	SVCP	550	1
2007	8/10/2007	SVCP	560	1
2007	8/10/2007	SVCP	570	2
2007	8/10/2007	SVCP	580	4
2007	8/10/2007	SVCP	590	2
2007	8/10/2007	SVCP	600	3
2007	8/10/2007	SVCP	610	4
2007	8/10/2007	SVCP	620	4
2007	8/10/2007	SVCP	630	4
2007	8/10/2007	SVCP	640	2
2007	8/10/2007	SVCP	650	1
2007	8/10/2007	SVCP	660	1
2007	8/10/2007	SVCP	670	1
2007	8/10/2007	SVCP	770	1
2007	8/13/2007	SVCP	460	1
2007	8/13/2007	SVCP	570	1
2007	8/13/2007	SVCP	600	1
2007	8/13/2007	SVCP	610	1
2007	8/13/2007	SVCP	630	1
2007	8/14/2007	SVCP	470	1
2007	8/14/2007	SVCP	490	1
2007	8/14/2007	SVCP	640	1
2007	8/14/2007	SVCP	650	1
2007	8/14/2007	SVCP	670	1
2007	8/14/2007	SVCP	690	1
2007	8/14/2007	SVCP	730	1
2007	8/15/2007	BHCP	730	1
2007	8/15/2007	SVCP	440	1
2007	8/15/2007	SVCP	460	1
2007	8/15/2007	SVCP	560	1
2007	8/15/2007	SVCP	600	2
2007	8/15/2007	SVCP	610	2
2007	8/15/2007	SVCP	620	1
2007	8/20/2007	BHCP	700	1
2007	8/20/2007	BHCP	800	1
2007	8/20/2007	BHCP	820	1
2007	8/20/2007	BHCP	830	1
2007	8/20/2007	BHCP	880	1
2007	8/20/2007	SVCP	460	1
2007	8/20/2007	SVCP	610	1
2007	8/20/2007	SVCP	650	1
2007	8/23/2007	SVCP	20	122
2007	8/23/2007	SVCP	30	270
2007	8/23/2007	SVCP	40	58
2007	8/23/2007	SVCP	340	1
2007	8/23/2007	SVCP	360	1
2007	8/23/2007	SVCP	410	1
2007	8/27/2007	BHCP	840	1
2007	8/27/2007	BHCP	870	1
2007	8/28/2007	SVCP	40	1
2007	8/29/2007	SVCP	30	2
2007	8/29/2007	SVCP	40	4
2007	8/29/2007	SVCP	50	1
2007	8/30/2007	SVCP	40	2
2007	8/31/2007	BHCP	800	1
2007	8/31/2007	SVCP	0	13
2007	8/31/2007	SVCP	620	2
2007	8/31/2007	SVCP	640	1
2007	8/31/2007	SVCP	660	2
2007	8/31/2007	SVCP	710	1
2007	8/31/2007	SVCP	760	1
2007	9/5/2007	BHCP	350	1
2007	9/5/2007	BHCP	780	1
2007	9/5/2007	BHCP	810	1
2007	9/17/2007	BHCP	30	1
2007	9/17/2007	BHCP	151	1
2007	9/17/2007	BHCP	351	1
2007	9/17/2007	BHCP	780	2
2007	9/17/2007	BHCP	800	1
2007	9/17/2007	SVCP	10	37
2007	9/17/2007	SVCP	20	249
2007	9/17/2007	SVCP	30	276
2007	9/17/2007	SVCP	40	91
2007	9/17/2007	SVCP	122	1
2007	9/17/2007	SVCP	150	1
2007	9/19/2007	SVCP	20	12
2007	9/19/2007	SVCP	30	24
2007	9/19/2007	SVCP	40	14
2007	9/19/2007	SVCP	105	1
2007	9/19/2007	SVCP	121	1
2007	9/20/2007	SVCP	10	51
2007	9/20/2007	SVCP	20	3468
2007	9/20/2007	SVCP	30	861
2007	9/20/2007	SVCP	40	27
2007	9/24/2007	BHCP	710	1
2007	9/24/2007	SVCP	20	1
2007	9/24/2007	SVCP	30	2
2007	9/24/2007	SVCP	40	1
2007	9/24/2007	SVCP	620	1
2007	9/25/2007	SVCP	20	78
2007	9/25/2007	SVCP	30	193
2007	9/25/2007	SVCP	40	62
2007	9/25/2007	SVCP	50	26
2007	9/25/2007	SVCP	60	1
2007	9/25/2007	SVCP	150	2
2007	9/25/2007	SVCP	611	1
2007	9/25/2007	SVCP	614	1
2007	9/25/2007	SVCP	631	2
2007	9/25/2007	SVCP	676	1
2007	9/26/2007	SVCP	20	151
2007	9/26/2007	SVCP	30	891
2007	9/26/2007	SVCP	40	121
2007	9/26/2007	SVCP	50	16
2007	9/26/2007	SVCP	140	1
2007	9/26/2007	SVCP	483	1
2007	9/28/2007	SVCP	640	1
2007	9/28/2007	SVCP	681	1
2007	10/1/2007	BHCP	740	1
2007	10/1/2007	SVCP	20	647
2007	10/1/2007	SVCP	30	1951
2007	10/1/2007	SVCP	40	138
2007	10/1/2007	SVCP	50	18
2007	10/1/2007	SVCP	410	1
2007	10/1/2007	SVCP	450	1
2007	10/1/2007	SVCP	460	2
2007	10/1/2007	SVCP	480	3
2007	10/1/2007	SVCP	490	2
2007	10/1/2007	SVCP	500	1
2007	10/1/2007	SVCP	530	1
2007	10/1/2007	SVCP	590	1
2007	10/1/2007	SVCP	640	1
2007	10/2/2007	SVCP	110	1
2007	10/3/2007	SVCP	20	6
2007	10/3/2007	SVCP	30	16
2007	10/4/2007	SVCP	30	1
2007	10/4/2007	SVCP	40	2
2007	10/4/2007	SVCP	656	1
2007	10/4/2007	SVCP	684	1
2007	10/9/2007	BHCP	809	1
2007	10/9/2007	SVCP	20	2
2007	10/9/2007	SVCP	30	16
2007	10/9/2007	SVCP	40	4
2007	10/9/2007	SVCP	50	7
2007	10/9/2007	SVCP	60	3
2007	10/9/2007	SVCP	100	2
2007	10/9/2007	SVCP	110	1
2007	10/9/2007	SVCP	680	1
2007	10/9/2007	SVCP	730	1
2007	10/12/2007	SVCP	20	68
2007	10/12/2007	SVCP	30	514
2007	10/12/2007	SVCP	40	105
2007	10/12/2007	SVCP	50	3
2007	10/12/2007	SVCP	447	1
2007	10/12/2007	SVCP	481	1
2007	10/12/2007	SVCP	482	1
2007	10/12/2007	SVCP	492	1
2007	10/12/2007	SVCP	498	1
2007	10/12/2007	SVCP	510	1
2007	10/12/2007	SVCP	523	1
2007	10/12/2007	SVCP	551	1
2007	10/12/2007	SVCP	581	1
2007	10/12/2007	SVCP	596	1
2007	10/12/2007	SVCP	600	1
2007	10/12/2007	SVCP	612	1
2007	10/12/2007	SVCP	613	1
2007	10/12/2007	SVCP	615	1
2007	10/12/2007	SVCP	617	1
2007	10/12/2007	SVCP	620	1
2007	10/12/2007	SVCP	624	1
2007	10/12/2007	SVCP	625	1
2007	10/12/2007	SVCP	628	1
2007	10/12/2007	SVCP	632	1
2007	10/12/2007	SVCP	676	1
2007	10/15/2007	SVCP	20	3
2007	10/15/2007	SVCP	30	41
2007	10/15/2007	SVCP	40	19
2007	10/15/2007	SVCP	50	1
2007	10/15/2007	SVCP	445	1
2007	10/15/2007	SVCP	476	1
2007	10/15/2007	SVCP	578	1
2007	10/15/2007	SVCP	613	1
2007	10/15/2007	SVCP	616	2
2007	10/15/2007	SVCP	617	1
2007	10/15/2007	SVCP	624	1
2007	10/15/2007	SVCP	631	1
2007	10/15/2007	SVCP	632	1
2007	10/15/2007	SVCP	639	1
2007	10/15/2007	SVCP	691	1
2007	10/15/2007	SVCP	702	1
2007	10/16/2007	SVCP	649	1
2008	6/16/2008	BHCP	0	3
2008	6/16/2008	BHCP	520	1
2008	6/16/2008	BHCP	530	1
2008	6/16/2008	SVCP	0	3
2008	6/16/2008	SVCP	10	24
2008	6/16/2008	SVCP	100	1
2008	6/16/2008	SVCP	580	1
2008	6/16/2008	SVCP	620	2
2008	6/16/2008	SVCP	640	1
2008	6/16/2008	SVCP	730	1
2008	6/16/2008	SVCP	780	1
2008	6/18/2008	BHCP	0	76
2008	6/18/2008	BHCP	10	251
2008	6/18/2008	BHCP	740	1
2008	6/18/2008	BHCP	780	1
2008	6/18/2008	BHCP	800	1
2008	6/18/2008	BHCP	820	1
2008	6/18/2008	BHCP	840	1
2008	6/18/2008	BHCP	850	1
2008	6/18/2008	BHCP	870	1
2008	6/18/2008	SVCP	0	43
2008	6/18/2008	SVCP	10	626
2008	6/18/2008	SVCP	20	2
2008	6/18/2008	SVCP	30	1
2008	6/19/2008	BHCP	120	1
2008	6/19/2008	SVCP	10	202
2008	6/19/2008	SVCP	20	1
2008	6/19/2008	SVCP	90	1
2008	6/19/2008	SVCP	100	1
2008	6/19/2008	SVCP	110	2
2008	6/19/2008	SVCP	130	1
2008	6/20/2008	SVCP	10	88
2008	6/20/2008	SVCP	20	3
2008	6/20/2008	SVCP	100	4
2008	6/20/2008	SVCP	110	3
2008	6/20/2008	SVCP	120	3
2008	6/20/2008	SVCP	130	1
2008	6/20/2008	SVCP	210	1
2008	6/20/2008	SVCP	240	1
2008	6/20/2008	SVCP	250	2
2008	6/20/2008	SVCP	600	1
2008	6/20/2008	SVCP	660	1
2008	6/24/2008	BHCP	20	6
2008	6/24/2008	BHCP	30	4
2008	6/24/2008	BHCP	130	1
2008	6/24/2008	BHCP	770	1
2008	6/24/2008	SVCP	10	2878
2008	6/24/2008	SVCP	20	11953
2008	6/24/2008	SVCP	30	915
2008	6/24/2008	SVCP	110	1
2008	6/24/2008	SVCP	120	4
2008	6/24/2008	SVCP	130	4
2008	6/24/2008	SVCP	140	4
2008	6/24/2008	SVCP	150	1
2008	6/24/2008	SVCP	220	1
2008	6/24/2008	SVCP	250	1
2008	6/25/2008	SVCP	600	1
2008	6/26/2008	SVCP	10	32
2008	6/26/2008	SVCP	20	136
2008	6/26/2008	SVCP	40	1
2008	6/26/2008	SVCP	50	300
2008	6/26/2008	SVCP	90	1
2008	6/26/2008	SVCP	100	5
2008	6/26/2008	SVCP	110	8
2008	6/26/2008	SVCP	120	31
2008	6/26/2008	SVCP	130	21
2008	6/26/2008	SVCP	140	14
2008	6/26/2008	SVCP	150	2
2008	6/26/2008	SVCP	160	1
2008	6/26/2008	SVCP	180	1
2008	6/26/2008	SVCP	210	1
2008	6/30/2008	BHCP	110	1
2008	6/30/2008	BHCP	830	1
2008	6/30/2008	SVCP	10	3
2008	6/30/2008	SVCP	20	9
2008	6/30/2008	SVCP	30	4
2008	6/30/2008	SVCP	40	1
2008	6/30/2008	SVCP	130	5
2008	6/30/2008	SVCP	140	4
2008	6/30/2008	SVCP	150	1
2008	6/30/2008	SVCP	160	2
2008	6/30/2008	SVCP	170	2
2008	6/30/2008	SVCP	190	1
2008	6/30/2008	SVCP	200	1
2008	6/30/2008	SVCP	210	1
2008	6/30/2008	SVCP	240	2
2008	7/1/2008	BHCP	20	12
2008	7/1/2008	BHCP	30	13
2008	7/1/2008	BHCP	120	1
2008	7/1/2008	BHCP	150	1
2008	7/1/2008	SVCP	10	56
2008	7/1/2008	SVCP	20	45
2008	7/1/2008	SVCP	30	12
2008	7/1/2008	SVCP	510	1
2008	7/1/2008	SVCP	550	1
2008	7/1/2008	SVCP	640	1
2008	7/2/2008	BHCP	20	1
2008	7/2/2008	BHCP	150	1
2008	7/2/2008	SVCP	10	3335
2008	7/2/2008	SVCP	20	5855
2008	7/2/2008	SVCP	30	361
2008	7/2/2008	SVCP	40	2
2008	7/2/2008	SVCP	110	3
2008	7/2/2008	SVCP	120	3
2008	7/2/2008	SVCP	140	3
[truncated: 3,141 more rows]
