# Supplementary material for: Hydrology controls recruitment of two invasive cyprinids: bigheaded carp reproduction in a navigable large river
Source: PeerJ. 2017 Sep 14;5:e3641. doi: 10.7717/peerj.3641 (PMC5600951; doi:10.7717/peerj.3641)
Supplement: File S2 — Raw data on the stage height of the Illinois River used in the analysis. [file peerj-05-3641-s002.csv]

gauge	date	stage_height_feet
5568500	1/1/2000	2.79	A
5568500	1/2/2000	2.84	A
5568500	1/3/2000	2.81	A
5568500	1/4/2000	2.89	A
5568500	1/5/2000	2.78	A
5568500	1/6/2000	2.78	A
5568500	1/7/2000	2.91	A
5568500	1/8/2000	2.87	A
5568500	1/9/2000	2.85	A
5568500	1/10/2000	3.01	A
5568500	1/11/2000	3.09	A
5568500	1/12/2000	3.8	A
5568500	1/13/2000	4.45	A
5568500	1/14/2000	3.64	A
5568500	1/15/2000	2.8	A
5568500	1/16/2000	2.76	A
5568500	1/17/2000	2.79	A
5568500	1/18/2000	2.7	A
5568500	1/19/2000	2.67	A
5568500	1/20/2000	2.8	A
5568500	1/21/2000	2.72	A
5568500	1/22/2000	2.53	A
5568500	1/23/2000	2.43	A
5568500	1/24/2000	2.47	A
5568500	1/25/2000
5568500	1/26/2000
5568500	1/27/2000	2.4	A
5568500	1/28/2000	2.32	A
5568500	1/29/2000	2.38	A
5568500	1/30/2000	2.7	A
5568500	1/31/2000	2.76	A
5568500	2/1/2000	2.6	A
5568500	2/2/2000	2.5	A
5568500	2/3/2000	2.51	A
5568500	2/4/2000	2.4	A
5568500	2/5/2000	2.36	A
5568500	2/6/2000	2.31	A
5568500	2/7/2000	2.44	A
5568500	2/8/2000	2.64	A
5568500	2/9/2000	2.76	A
5568500	2/10/2000	3.03	A
5568500	2/11/2000	3.4	A
5568500	2/12/2000	3.2	A
5568500	2/13/2000	2.98	A
5568500	2/14/2000	3.13	A
5568500	2/15/2000	3.05	A
5568500	2/16/2000	2.98	A
5568500	2/17/2000	3.15	A
5568500	2/18/2000	3.34	A
5568500	2/19/2000	3.75	A
5568500	2/20/2000	3.36	A
5568500	2/21/2000	3.27	A
5568500	2/22/2000	3.11	A
5568500	2/23/2000	3.21	A
5568500	2/24/2000	3.77	A
5568500	2/25/2000	5.72	A
5568500	2/26/2000	6.56	A
5568500	2/27/2000	7.28	A
5568500	2/28/2000	8.11	A
5568500	2/29/2000	8.06	A
5568500	3/1/2000	8.11	A
5568500	3/2/2000	8.13	A
5568500	3/3/2000	7.95	A
5568500	3/4/2000
5568500	3/5/2000
5568500	3/6/2000
5568500	3/7/2000
5568500	3/8/2000	4.34	A
5568500	3/9/2000	3.75	A
5568500	3/10/2000	4.82	A
5568500	3/11/2000
5568500	3/12/2000
5568500	3/13/2000
5568500	3/14/2000
5568500	3/15/2000
5568500	3/16/2000
5568500	3/17/2000	4.93	A
5568500	3/18/2000	3.54	A
5568500	3/19/2000	3.2	A
5568500	3/20/2000	4.21	A
5568500	3/21/2000	4.03	A
5568500	3/22/2000	4.18	A
5568500	3/23/2000	4.19	A
5568500	3/24/2000	3.84	A
5568500	3/25/2000	3.72	A
5568500	3/26/2000	3.77	A
5568500	3/27/2000	4	A
5568500	3/28/2000	4.58	A
5568500	3/29/2000	4.83	A
5568500	3/30/2000	4.78	A
5568500	3/31/2000	4.33	A
5568500	4/1/2000	3.66	A
5568500	4/2/2000	3.52	A
5568500	4/3/2000	3.43	A
5568500	4/4/2000	3.65	A
5568500	4/5/2000	3.19	A
5568500	4/6/2000	2.62	A
5568500	4/7/2000	2.89	A
5568500	4/8/2000	4.21	A
5568500	4/9/2000	3.18	A
5568500	4/10/2000	2.8	A
5568500	4/11/2000	3.44	A
5568500	4/12/2000	3.87	A
5568500	4/13/2000	3.38	A
5568500	4/14/2000
5568500	4/15/2000
5568500	4/16/2000	3.06	A
5568500	4/17/2000	4.47	A
5568500	4/18/2000	4.97	A
5568500	4/19/2000	4.77	A
5568500	4/20/2000	5.77	A
5568500	4/21/2000	8.5	A
5568500	4/22/2000	10.53	A
5568500	4/23/2000	11.33	A
5568500	4/24/2000	12.02	A
5568500	4/25/2000	12.36	A
5568500	4/26/2000	12.38	A
5568500	4/27/2000	12.26	A
5568500	4/28/2000	12.08	A
5568500	4/29/2000	11.86	A
5568500	4/30/2000	11.49	A
5568500	5/1/2000	11.04	A
5568500	5/2/2000	10.67	A
5568500	5/3/2000	10.26	A
5568500	5/4/2000	9.79	A
5568500	5/5/2000	8.97	A
5568500	5/6/2000	6.29	A
5568500	5/7/2000	4.86	A
5568500	5/8/2000	4.65	A
5568500	5/9/2000	5.45	A
5568500	5/10/2000	6.65	A
5568500	5/11/2000	6.93	A
5568500	5/12/2000	7.18	A
5568500	5/13/2000	7.74	A
5568500	5/14/2000	8.08	A
5568500	5/15/2000	8.25	A
5568500	5/16/2000	8.27	A
5568500	5/17/2000	8.29	A
5568500	5/18/2000	8.1	A
5568500	5/19/2000	8.2	A
5568500	5/20/2000	8.35	A
5568500	5/21/2000	8.41	A
5568500	5/22/2000	8.35	A
5568500	5/23/2000	8.88	A
5568500	5/24/2000	10.17	A
5568500	5/25/2000	10.03	A
5568500	5/26/2000	9.73	A
5568500	5/27/2000	9.69	A
5568500	5/28/2000	9.65	A
5568500	5/29/2000	9.56	A
5568500	5/30/2000	8.99	A
5568500	5/31/2000	7.8	A
5568500	6/1/2000	8.57	A
5568500	6/2/2000	10.54	A
5568500	6/3/2000	11.2	A
5568500	6/4/2000	11.51	A
5568500	6/5/2000	11.67	A
5568500	6/6/2000	11.55	A
5568500	6/7/2000	11.31	A
5568500	6/8/2000	11.07	A
5568500	6/9/2000	10.83	A
5568500	6/10/2000	10.47	A
5568500	6/11/2000	10.26	A
5568500	6/12/2000	10.08	A
5568500	6/13/2000	9.92	A
5568500	6/14/2000	9.85	A
5568500	6/15/2000	10.07	A
5568500	6/16/2000	10.45	A
5568500	6/17/2000	11	A
5568500	6/18/2000	11.28	A
5568500	6/19/2000	11.29	A
5568500	6/20/2000	11.1	A
5568500	6/21/2000	11.24	A
5568500	6/22/2000	11.39	A
5568500	6/23/2000	11.82	A
5568500	6/24/2000	12.37	A
5568500	6/25/2000	12.87	A
5568500	6/26/2000	13.35	A
5568500	6/27/2000	13.87	A
5568500	6/28/2000	14.2	A
5568500	6/29/2000	14.28	A
5568500	6/30/2000	14.19	A
5568500	7/1/2000	13.96	A
5568500	7/2/2000	13.63	A
5568500	7/3/2000	13.33	A
5568500	7/4/2000	13.05	A
5568500	7/5/2000	13.03	A
5568500	7/6/2000	13.13	A
5568500	7/7/2000	13.15	A
5568500	7/8/2000	13.09	A
5568500	7/9/2000	12.98	A
5568500	7/10/2000	12.88	A
5568500	7/11/2000	12.96	A
5568500	7/12/2000	13.4	A
5568500	7/13/2000	13.98	A
5568500	7/14/2000	14.35	A
5568500	7/15/2000	14.44	A
5568500	7/16/2000	14.28	A
5568500	7/17/2000	13.96	A
5568500	7/18/2000	13.59	A
5568500	7/19/2000	13.16	A
5568500	7/20/2000	12.61	A
5568500	7/21/2000	12.08	A
5568500	7/22/2000	11.5	A
5568500	7/23/2000	10.89	A
5568500	7/24/2000	10.25	A
5568500	7/25/2000	9.17	A
5568500	7/26/2000	6.55	A
5568500	7/27/2000
5568500	7/28/2000
5568500	7/29/2000	3.96	A
5568500	7/30/2000	3.88	A
5568500	7/31/2000	3.89	A
5568500	8/1/2000	4.32	A
5568500	8/2/2000	4.57	A
5568500	8/3/2000	5.68	A
5568500	8/4/2000	5.97	A
5568500	8/5/2000	5.27	A
5568500	8/6/2000	4.32	A
5568500	8/7/2000	4.95	A
5568500	8/8/2000	5.49	A
5568500	8/9/2000	6.47	A
5568500	8/10/2000	6.73	A
5568500	8/11/2000	5.74	A
5568500	8/12/2000	4.91	A
5568500	8/13/2000	3.88	A
5568500	8/14/2000	3.26	A
5568500	8/15/2000	3.35	A
5568500	8/16/2000	3.88	A
5568500	8/17/2000
5568500	8/18/2000	3.28	A
5568500	8/19/2000	3.34	A
5568500	8/20/2000	3.59	A
5568500	8/21/2000
5568500	8/22/2000
5568500	8/23/2000	3.26	A
5568500	8/24/2000	3.85	A
5568500	8/25/2000	3.24	A
5568500	8/26/2000	2.81	A
5568500	8/27/2000	2.76	A
5568500	8/28/2000	2.7	A
5568500	8/29/2000	2.7	A
5568500	8/30/2000	2.75	A
5568500	8/31/2000	2.75	A
5568500	9/1/2000
5568500	9/2/2000
5568500	9/3/2000
5568500	9/4/2000	2.21	A
5568500	9/5/2000	2.71	A
5568500	9/6/2000	2.56	A
5568500	9/7/2000	2.1	A
5568500	9/8/2000	2.17	A
5568500	9/9/2000	2.27	A
5568500	9/10/2000
5568500	9/11/2000	2.32	A
5568500	9/12/2000	3.32	A
5568500	9/13/2000	4.62	A
5568500	9/14/2000	5.47	A
5568500	9/15/2000	6.06	A
5568500	9/16/2000	6.14	A
5568500	9/17/2000	5.27	A
5568500	9/18/2000	4.75	A
5568500	9/19/2000	3.9	A
5568500	9/20/2000	3.92	A
5568500	9/21/2000	3.83	A
5568500	9/22/2000	3.57	A
5568500	9/23/2000	3.7	A
5568500	9/24/2000	4.62	A
5568500	9/25/2000	5.35	A
5568500	9/26/2000	5.51	A
5568500	9/27/2000	4.97	A
5568500	9/28/2000	4.78	A
5568500	9/29/2000	4.66	A
5568500	9/30/2000	3.84	A
5568500	10/1/2000
5568500	10/2/2000
5568500	10/3/2000	3.48	A
5568500	10/4/2000	4.65	A
5568500	10/5/2000	5.18	A
5568500	10/6/2000	5.34	A
5568500	10/7/2000	5.23	A
5568500	10/8/2000	4.31	A
5568500	10/9/2000	3.98	A
5568500	10/10/2000	3.83	A
5568500	10/11/2000	3.68	A
5568500	10/12/2000	3.25	A
5568500	10/13/2000	2.64	A
5568500	10/14/2000	2.51	A
5568500	10/15/2000	2.65	A
5568500	10/16/2000	2.94	A
5568500	10/17/2000	3.02	A
5568500	10/18/2000	2.89	A
5568500	10/19/2000	2.85	A
5568500	10/20/2000	2.81	A
5568500	10/21/2000	2.64	A
5568500	10/22/2000	2.62	A
5568500	10/23/2000	2.55	A
5568500	10/24/2000	2.56	A
5568500	10/25/2000	2.49	A
5568500	10/26/2000	2.47	A
5568500	10/27/2000	2.58	A
5568500	10/28/2000	2.77	A
5568500	10/29/2000	2.77	A
5568500	10/30/2000	2.59	A
5568500	10/31/2000	2.29	A
5568500	11/1/2000
5568500	11/2/2000
5568500	11/3/2000
5568500	11/4/2000
5568500	11/5/2000
5568500	11/6/2000
5568500	11/7/2000	2.44	A
5568500	11/8/2000	3.08	A
5568500	11/9/2000	4.45	A
5568500	11/10/2000	5.74	A
5568500	11/11/2000	6.43	A
5568500	11/12/2000	7.45	A
5568500	11/13/2000	8.11	A
5568500	11/14/2000	8.18	A
5568500	11/15/2000	8.12	A
5568500	11/16/2000	7.87	A
5568500	11/17/2000	7.88	A
5568500	11/18/2000	7.61	A
5568500	11/19/2000	6.82	A
5568500	11/20/2000	6.3	A
5568500	11/21/2000	5.82	A
5568500	11/22/2000	4.85	A
5568500	11/23/2000	4.11	A
5568500	11/24/2000	3.88	A
5568500	11/25/2000	3.94	A
5568500	11/26/2000	4.01	A
5568500	11/27/2000	3.95	A
5568500	11/28/2000	3.68	A
5568500	11/29/2000	4.26	A
5568500	11/30/2000	4.55	A
5568500	12/1/2000	4.59	A
5568500	12/2/2000	4.56	A
5568500	12/3/2000	4.44	A
5568500	12/4/2000	3.86	A
5568500	12/5/2000	3.69	A
5568500	12/6/2000	3.63	A
5568500	12/7/2000	3.49	A
5568500	12/8/2000	3.49	A
5568500	12/9/2000	3.46	A
5568500	12/10/2000	3.43	A
5568500	12/11/2000	3.8	A
5568500	12/12/2000	3.93	A
5568500	12/13/2000	3.66	A
5568500	12/14/2000	3.54	A
5568500	12/15/2000	4	A
5568500	12/16/2000	4.3	A
5568500	12/17/2000	4.61	A
5568500	12/18/2000	4.81	A
5568500	12/19/2000	5.11	A
5568500	12/20/2000	5.17	A
5568500	12/21/2000	5.36	A
5568500	12/22/2000	5.58	A
5568500	12/23/2000	5.74	A
5568500	12/24/2000	5.98	A
5568500	12/25/2000	6.2	A
5568500	12/26/2000	6.35	A
5568500	12/27/2000	6.36	A
5568500	12/28/2000	6.4	A
5568500	12/29/2000	6.6	A
5568500	12/30/2000	6.76	A
5568500	12/31/2000	6.77	A
5568500	1/1/2001	6.76	A
5568500	1/2/2001	6.75	A
5568500	1/3/2001	6.73	A
5568500	1/4/2001	6.73	A
5568500	1/5/2001	6.71	A
5568500	1/6/2001	6.57	A
5568500	1/7/2001	6.43	A
5568500	1/8/2001	6.32	A
5568500	1/9/2001	6.24	A
5568500	1/10/2001
5568500	1/11/2001
5568500	1/12/2001	5.96	A
5568500	1/13/2001	5.67	A
5568500	1/14/2001	5.36	A
5568500	1/15/2001	4.96	A
5568500	1/16/2001	4.5	A
5568500	1/17/2001	4.43	A
5568500	1/18/2001	4.51	A
5568500	1/19/2001	4.65	A
5568500	1/20/2001	4.81	A
5568500	1/21/2001	4.96	A
5568500	1/22/2001	5.18	A
5568500	1/23/2001	5.28	A
5568500	1/24/2001	5.23	A
5568500	1/25/2001	4.97	A
5568500	1/26/2001	4.51	A
5568500	1/27/2001	4.37	A
5568500	1/28/2001	4.16	A
5568500	1/29/2001	4.57	A
5568500	1/30/2001	7.54	A
5568500	1/31/2001	10.46	A
5568500	2/1/2001	11.23	A
5568500	2/2/2001	11.88	A
5568500	2/3/2001	12.23	A
5568500	2/4/2001	12.43	A
5568500	2/5/2001	12.42	A
5568500	2/6/2001	12.39	A
5568500	2/7/2001	12.26	A
5568500	2/8/2001	12.11	A
5568500	2/9/2001	13.08	A
5568500	2/10/2001	14.55	A
5568500	2/11/2001	15.98	A
5568500	2/12/2001	17.4	A
5568500	2/13/2001	18.17	A
5568500	2/14/2001	18.48	A
5568500	2/15/2001	18.64	A
5568500	2/16/2001	18.6	A
5568500	2/17/2001	18.51	A
5568500	2/18/2001	18.26	A
5568500	2/19/2001	17.93	A
5568500	2/20/2001	17.73	A
5568500	2/21/2001	17.43	A
5568500	2/22/2001	17.02	A
5568500	2/23/2001	16.62	A
5568500	2/24/2001	16.38	A
5568500	2/25/2001	16.75	A
5568500	2/26/2001	17.44	A
5568500	2/27/2001	18.29	A
5568500	2/28/2001	18.89	A
5568500	3/1/2001	19.08	A
5568500	3/2/2001	19.09	A
5568500	3/3/2001	18.98	A
5568500	3/4/2001	18.8	A
5568500	3/5/2001	18.51	A
5568500	3/6/2001	18.15	A
5568500	3/7/2001	17.7	A
5568500	3/8/2001	17.26	A
5568500	3/9/2001	16.82	A
5568500	3/10/2001	16.31	A
5568500	3/11/2001	15.96	A
5568500	3/12/2001	15.53	A
5568500	3/13/2001	15.12	A
5568500	3/14/2001	14.75	A
5568500	3/15/2001	14.5	A
5568500	3/16/2001	14.41	A
5568500	3/17/2001	14.22	A
5568500	3/18/2001	14.22	A
5568500	3/19/2001	14.32	A
5568500	3/20/2001	14.4	A
5568500	3/21/2001	14.41	A
5568500	3/22/2001	14.33	A
5568500	3/23/2001	14.2	A
5568500	3/24/2001	14.03	A
5568500	3/25/2001	13.82	A
5568500	3/26/2001	13.51	A
5568500	3/27/2001	13.18	A
5568500	3/28/2001	12.79	A
5568500	3/29/2001	12.47	A
5568500	3/30/2001	12.19	A
5568500	3/31/2001	11.83	A
5568500	4/1/2001	11.48	A
5568500	4/2/2001	11.09	A
5568500	4/3/2001	10.85	A
5568500	4/4/2001	10.42	A
5568500	4/5/2001	9.63	A
5568500	4/6/2001	8.02	A
5568500	4/7/2001	7.01	A
5568500	4/8/2001	7.35	A
5568500	4/9/2001	8.31	A
5568500	4/10/2001	9.33	A
5568500	4/11/2001	10.48	A
5568500	4/12/2001	10.6	A
5568500	4/13/2001	11.19	A
5568500	4/14/2001	11.44	A
5568500	4/15/2001	11.58	A
5568500	4/16/2001	11.62	A
5568500	4/17/2001	11.8	A
5568500	4/18/2001	11.72	A
5568500	4/19/2001	11.51	A
5568500	4/20/2001	11.16	A
5568500	4/21/2001	10.98	A
5568500	4/22/2001	11.12	A
5568500	4/23/2001	10.93	A
5568500	4/24/2001	11.21	A
5568500	4/25/2001	11.26	A
5568500	4/26/2001	11.14	A
5568500	4/27/2001	11.07	A
5568500	4/28/2001	10.9	A
5568500	4/29/2001	10.55	A
5568500	4/30/2001	10.23	A
5568500	5/1/2001	9.54	A
5568500	5/2/2001
5568500	5/3/2001	6.66	A
5568500	5/4/2001	6.48	A
5568500	5/5/2001	6.69	A
5568500	5/6/2001	6.36	A
5568500	5/7/2001	5.74	A
5568500	5/8/2001	5.49	A
5568500	5/9/2001	5.38	A
5568500	5/10/2001
5568500	5/11/2001	5.1	A
5568500	5/12/2001	6.11	A
5568500	5/13/2001	6.46	A
5568500	5/14/2001	6.66	A
5568500	5/15/2001	6.76	A
5568500	5/16/2001	6.88	A
5568500	5/17/2001	7.21	A
5568500	5/18/2001	8.15	A
5568500	5/19/2001	8.61	A
5568500	5/20/2001	8.48	A
5568500	5/21/2001	8.06	A
5568500	5/22/2001	7.89	A
5568500	5/23/2001	7.78	A
5568500	5/24/2001	7.64	A
5568500	5/25/2001	7.43	A
5568500	5/26/2001	7.23	A
5568500	5/27/2001	7.19	A
5568500	5/28/2001	7.69	A
5568500	5/29/2001	8.83	A
5568500	5/30/2001	10.21	A
5568500	5/31/2001	10.38	A
5568500	6/1/2001	10.48	A
5568500	6/2/2001	10.53	A
5568500	6/3/2001	10.69	A
5568500	6/4/2001	10.8	A
5568500	6/5/2001	10.96	A
5568500	6/6/2001	11.95	A
5568500	6/7/2001	13.02	A
5568500	6/8/2001	13.94	A
5568500	6/9/2001	14.81	A
5568500	6/10/2001	15.42	A
5568500	6/11/2001	15.73	A
5568500	6/12/2001	15.8	A
5568500	6/13/2001	15.72	A
5568500	6/14/2001	15.54	A
5568500	6/15/2001	15.4	A
5568500	6/16/2001	15.13	A
5568500	6/17/2001	14.82	A
5568500	6/18/2001	14.37	A
5568500	6/19/2001	13.98	A
5568500	6/20/2001	13.65	A
5568500	6/21/2001	13.35	A
5568500	6/22/2001	12.98	A
5568500	6/23/2001	12.57	A
5568500	6/24/2001	12.08	A
5568500	6/25/2001	11.56	A
5568500	6/26/2001	11.07	A
5568500	6/27/2001
5568500	6/28/2001	9.97	A
5568500	6/29/2001
5568500	6/30/2001
5568500	7/1/2001	5.12	A
5568500	7/2/2001	4.46	A
5568500	7/3/2001	4.23	A
5568500	7/4/2001	4.19	A
5568500	7/5/2001	4.77	A
5568500	7/6/2001	5.37	A
5568500	7/7/2001	5.1	A
5568500	7/8/2001	5.28	A
5568500	7/9/2001	5.68	A
5568500	7/10/2001	5.8	A
5568500	7/11/2001	5.77	A
5568500	7/12/2001	5.66	A
5568500	7/13/2001	5.4	A
5568500	7/14/2001	4.98	A
5568500	7/15/2001	4.5	A
5568500	7/16/2001	3.64	A
5568500	7/17/2001	3.41	A
5568500	7/18/2001	3.48	A
5568500	7/19/2001	3.51	A
5568500	7/20/2001	3.48	A
5568500	7/21/2001	3.45	A
5568500	7/22/2001	3.46	A
5568500	7/23/2001	3.43	A
5568500	7/24/2001	3.52	A
5568500	7/25/2001	4.35	A
5568500	7/26/2001	5.18	A
5568500	7/27/2001	5.34	A
5568500	7/28/2001	5.12	A
5568500	7/29/2001	4.71	A
5568500	7/30/2001	4.36	A
5568500	7/31/2001	4.07	A
5568500	8/1/2001	3.59	A
5568500	8/2/2001	3.33	A
5568500	8/3/2001	3.83	A
5568500	8/4/2001	5.02	A
5568500	8/5/2001	5.25	A
5568500	8/6/2001	4.89	A
5568500	8/7/2001	4.18	A
5568500	8/8/2001	3.53	A
5568500	8/9/2001	3.08	A
5568500	8/10/2001	3.06	A
5568500	8/11/2001	3.11	A
5568500	8/12/2001	3.02	A
5568500	8/13/2001	2.95	A
5568500	8/14/2001	2.75	A
5568500	8/15/2001	2.7	A
5568500	8/16/2001	2.63	A
5568500	8/17/2001	2.05	A
5568500	8/18/2001	1.94	A
5568500	8/19/2001	2.1	A
5568500	8/20/2001	2.38	A
5568500	8/21/2001	2.55	A
5568500	8/22/2001	2.58	A
5568500	8/23/2001	3.44	A
5568500	8/24/2001	4.04	A
5568500	8/25/2001	4.07	A
5568500	8/26/2001	4.45	A
5568500	8/27/2001	5.06	A
5568500	8/28/2001	5.47	A
5568500	8/29/2001	5.67	A
5568500	8/30/2001	5.41	A
5568500	8/31/2001	4.52	A
5568500	9/1/2001	4.35	A
5568500	9/2/2001	4.45	A
5568500	9/3/2001	4.2	A
5568500	9/4/2001	4.24	A
5568500	9/5/2001
5568500	9/6/2001	3.58	A
5568500	9/7/2001	2.57	A
5568500	9/8/2001	2.46	A
5568500	9/9/2001	3.5	A
5568500	9/10/2001	3.99	A
5568500	9/11/2001	4	A
5568500	9/12/2001	3.91	A
5568500	9/13/2001	3.87	A
5568500	9/14/2001	3.7	A
5568500	9/15/2001	3.46	A
5568500	9/16/2001	2.98	A
5568500	9/17/2001	2.47	A
5568500	9/18/2001	2.26	A
5568500	9/19/2001	2.91	A
5568500	9/20/2001	4.5	A
5568500	9/21/2001	5.38	A
5568500	9/22/2001	5.83	A
5568500	9/23/2001	6.2	A
5568500	9/24/2001	6.97	A
5568500	9/25/2001	7.26	A
5568500	9/26/2001	7.24	A
5568500	9/27/2001	6.36	A
5568500	9/28/2001	5.73	A
5568500	9/29/2001	5.18	A
5568500	9/30/2001	4.9	A
5568500	10/1/2001	4.16	A
5568500	10/2/2001	3.5	A
5568500	10/3/2001	3.14	A
5568500	10/4/2001	3.02	A
5568500	10/5/2001	3.26	A
5568500	10/6/2001	3.8	A
5568500	10/7/2001	3.96	A
5568500	10/8/2001	3.92	A
5568500	10/9/2001	3.65	A
5568500	10/10/2001	3.29	A
5568500	10/11/2001	3.78	A
5568500	10/12/2001	4.74	A
5568500	10/13/2001	5.15	A
5568500	10/14/2001	6.01	A
5568500	10/15/2001	8.66	A
5568500	10/16/2001	11.05	A
5568500	10/17/2001	11.86	A
5568500	10/18/2001	12.32	A
5568500	10/19/2001	12.77	A
5568500	10/20/2001	12.91	A
5568500	10/21/2001	12.95	A
5568500	10/22/2001	12.94	A
5568500	10/23/2001	12.81	A
5568500	10/24/2001	12.81	A
5568500	10/25/2001	12.92	A
5568500	10/26/2001	13.27	A
5568500	10/27/2001	13.67	A
5568500	10/28/2001	13.86	A
5568500	10/29/2001	14	A
5568500	10/30/2001	14.27	A
5568500	10/31/2001	14.21	A
5568500	11/1/2001	13.98	A
5568500	11/2/2001	14.04	A
5568500	11/3/2001	13.87	A
5568500	11/4/2001	13.62	A
5568500	11/5/2001	13.38	A
5568500	11/6/2001
5568500	11/7/2001	12.64	A
5568500	11/8/2001	12.27	A
5568500	11/9/2001
5568500	11/10/2001	11.36	A
5568500	11/11/2001	10.99	A
5568500	11/12/2001	10.49	A
5568500	11/13/2001	9.92	A
5568500	11/14/2001
5568500	11/15/2001	6.51	A
5568500	11/16/2001	5.41	A
5568500	11/17/2001	5.15	A
5568500	11/18/2001	5.02	A
5568500	11/19/2001	5.04	A
5568500	11/20/2001
5568500	11/21/2001	5.24	A
5568500	11/22/2001	5.24	A
5568500	11/23/2001	5.21	A
5568500	11/24/2001	5.32	A
5568500	11/25/2001	5.3	A
5568500	11/26/2001	6.68	A
5568500	11/27/2001	7.06	A
5568500	11/28/2001	7.02	A
5568500	11/29/2001
5568500	11/30/2001
5568500	12/1/2001
5568500	12/2/2001
5568500	12/3/2001	7.31	A
5568500	12/4/2001
5568500	12/5/2001	7.58	A
5568500	12/6/2001	7.74	A
5568500	12/7/2001
5568500	12/8/2001	8.14	A
5568500	12/9/2001
5568500	12/10/2001	7.87	A
5568500	12/11/2001	7.67	A
5568500	12/12/2001	7.35	A
5568500	12/13/2001	7.05	A
5568500	12/14/2001
5568500	12/15/2001
5568500	12/16/2001
5568500	12/17/2001
5568500	12/18/2001	7.42	A
5568500	12/19/2001	8.21	A
5568500	12/20/2001	9.98	A
5568500	12/21/2001	10.1	A
5568500	12/22/2001	9.9	A
5568500	12/23/2001	9.88	A
5568500	12/24/2001	9.92	A
5568500	12/25/2001	9.81	A
5568500	12/26/2001	9.26	A
5568500	12/27/2001	7.15	A
5568500	12/28/2001
5568500	12/29/2001
5568500	12/30/2001
5568500	12/31/2001
5568500	1/1/2002	5.22	A
5568500	1/2/2002
5568500	1/3/2002	5.1	A
5568500	1/4/2002	5.35	A
5568500	1/5/2002
5568500	1/6/2002	5.31	A
5568500	1/7/2002	5.33	A
5568500	1/8/2002	5.19	A
5568500	1/9/2002	5	A
5568500	1/10/2002	5.18	A
5568500	1/11/2002	5.69	A
5568500	1/12/2002	5.85	A
5568500	1/13/2002	5.74	A
5568500	1/14/2002	5.43	A
5568500	1/15/2002	5.34	A
5568500	1/16/2002	5.23	A
5568500	1/17/2002	5.15	A
5568500	1/18/2002	4.97	A
5568500	1/19/2002	4.71	A
5568500	1/20/2002
5568500	1/21/2002
5568500	1/22/2002	3.82	A
5568500	1/23/2002	3.92	A
5568500	1/24/2002	4.63	A
5568500	1/25/2002	4.65	A
5568500	1/26/2002	4.14	A
5568500	1/27/2002	3.89	A
5568500	1/28/2002	3.98	A
5568500	1/29/2002	4.65	A
5568500	1/30/2002	5.33	A
5568500	1/31/2002	6.77	A
5568500	2/1/2002	8.07	A
5568500	2/2/2002	9.66	A
5568500	2/3/2002	11.32	A
5568500	2/4/2002	12	A
5568500	2/5/2002	12.27	A
5568500	2/6/2002	12.44	A
5568500	2/7/2002	12.52	A
5568500	2/8/2002	12.41	A
5568500	2/9/2002	12.21	A
5568500	2/10/2002	12.22	A
5568500	2/11/2002	12.05	A
5568500	2/12/2002	11.97	A
5568500	2/13/2002	12.06	A
5568500	2/14/2002	11.76	A
5568500	2/15/2002	11.63	A
5568500	2/16/2002	11.57	A
5568500	2/17/2002	11.41	A
5568500	2/18/2002	10.97	A
5568500	2/19/2002	10.68	A
5568500	2/20/2002	10.58	A
5568500	2/21/2002	10.76	A
5568500	2/22/2002	11.16	A
5568500	2/23/2002	11.45	A
5568500	2/24/2002	11.66	A
5568500	2/25/2002	12	A
5568500	2/26/2002	12.29	A
5568500	2/27/2002	12.27	A
5568500	2/28/2002	12.13	A
5568500	3/1/2002	12.06	A
5568500	3/2/2002	11.93	A
5568500	3/3/2002	11.78	A
5568500	3/4/2002	11.42	A
5568500	3/5/2002	11.3	A
5568500	3/6/2002	11.34	A
5568500	3/7/2002	11.54	A
5568500	3/8/2002	11.56	A
5568500	3/9/2002	11.96	A
5568500	3/10/2002	13.08	A
5568500	3/11/2002	13.93	A
5568500	3/12/2002	14.68	A
5568500	3/13/2002	15.13	A
5568500	3/14/2002	15.35	A
5568500	3/15/2002	15.44	A
5568500	3/16/2002	15.43	A
5568500	3/17/2002	15.2	A
5568500	3/18/2002	14.95	A
5568500	3/19/2002	14.67	A
5568500	3/20/2002	14.43	A
5568500	3/21/2002	14.12	A
5568500	3/22/2002	13.72	A
5568500	3/23/2002	13.26	A
5568500	3/24/2002	12.98	A
5568500	3/25/2002	12.83	A
5568500	3/26/2002	12.3	A
5568500	3/27/2002	11.75	A
5568500	3/28/2002	11.25	A
5568500	3/29/2002	11.01	A
5568500	3/30/2002	10.75	A
5568500	3/31/2002	10.57	A
5568500	4/1/2002	10.55	A
5568500	4/2/2002	10.64	A
5568500	4/3/2002	10.75	A
5568500	4/4/2002	10.98	A
5568500	4/5/2002	11.24	A
5568500	4/6/2002	11.43	A
5568500	4/7/2002	11.36	A
5568500	4/8/2002	11.57	A
5568500	4/9/2002
5568500	4/10/2002	12.73	A
5568500	4/11/2002	13.4	A
5568500	4/12/2002	14.04	A
5568500	4/13/2002	14.47	A
5568500	4/14/2002	14.59	A
5568500	4/15/2002	14.54	A
5568500	4/16/2002	14.35	A
5568500	4/17/2002	14.22	A
5568500	4/18/2002	13.99	A
5568500	4/19/2002	13.86	A
5568500	4/20/2002	13.71	A
5568500	4/21/2002	13.51	A
5568500	4/22/2002	13.29	A
5568500	4/23/2002	13.07	A
5568500	4/24/2002	12.9	A
5568500	4/25/2002	12.88	A
5568500	4/26/2002	12.83	A
5568500	4/27/2002	12.93	A
5568500	4/28/2002	13.45	A
5568500	4/29/2002	13.89	A
5568500	4/30/2002	14.35	A
5568500	5/1/2002	14.72	A
5568500	5/2/2002	15.06	A
5568500	5/3/2002	15.19	A
5568500	5/4/2002	15.23	A
5568500	5/5/2002	15.15	A
5568500	5/6/2002	14.98	A
5568500	5/7/2002	14.91	A
5568500	5/8/2002	14.71	A
5568500	5/9/2002	14.7	A
5568500	5/10/2002	14.67	A
5568500	5/11/2002	15.08	A
5568500	5/12/2002	16.54	A
5568500	5/13/2002	17.89	A
5568500	5/14/2002	19.54	A
5568500	5/15/2002	21.33	A
5568500	5/16/2002	22.71	A
5568500	5/17/2002	23.46	A
5568500	5/18/2002	23.83	A
5568500	5/19/2002	23.89	A
5568500	5/20/2002	23.72	A
5568500	5/21/2002	23.37	A
5568500	5/22/2002	22.88	A
5568500	5/23/2002	22.43	A
5568500	5/24/2002	22.02	A
5568500	5/25/2002	21.48	A
5568500	5/26/2002	20.91	A
5568500	5/27/2002	20.35	A
5568500	5/28/2002	19.74	A
5568500	5/29/2002	19.12	A
5568500	5/30/2002	18.52	A
5568500	5/31/2002	17.96	A
5568500	6/1/2002	17.4	A
5568500	6/2/2002	16.88	A
5568500	6/3/2002	16.34	A
5568500	6/4/2002	15.92	A
5568500	6/5/2002	15.77	A
5568500	6/6/2002	15.77	A
5568500	6/7/2002	15.78	A
5568500	6/8/2002	15.66	A
5568500	6/9/2002	15.45	A
5568500	6/10/2002	15.1	A
5568500	6/11/2002	14.96	A
5568500	6/12/2002	14.96	A
5568500	6/13/2002	15.32	A
5568500	6/14/2002	15.34	A
5568500	6/15/2002	15.33	A
5568500	6/16/2002	15.31	A
5568500	6/17/2002	15.26	A
5568500	6/18/2002	15.1	A
5568500	6/19/2002	14.88	A
5568500	6/20/2002	14.62	A
5568500	6/21/2002	14.3	A
5568500	6/22/2002	13.91	A
5568500	6/23/2002	13.47	A
5568500	6/24/2002	13.01	A
5568500	6/25/2002	12.52	A
5568500	6/26/2002	12.09	A
5568500	6/27/2002	11.81	A
5568500	6/28/2002	11.53	A
5568500	6/29/2002	11.3	A
5568500	6/30/2002	10.95	A
5568500	7/1/2002	10.54	A
5568500	7/2/2002	10.08	A
5568500	7/3/2002	8.64	A
5568500	7/4/2002	6.52	A
5568500	7/5/2002	5.42	A
5568500	7/6/2002	4.97	A
5568500	7/7/2002	4.68	A
5568500	7/8/2002	4.48	A
5568500	7/9/2002	4.35	A
5568500	7/10/2002	4.68	A
5568500	7/11/2002	5.01	A
5568500	7/12/2002	5.26	A
5568500	7/13/2002	5.28	A
5568500	7/14/2002	5.06	A
5568500	7/15/2002	4.59	A
5568500	7/16/2002	3.92	A
5568500	7/17/2002	3.61	A
5568500	7/18/2002	3.35	A
5568500	7/19/2002	3.33	A
5568500	7/20/2002	3.27	A
5568500	7/21/2002	3.18	A
5568500	7/22/2002	3.11	A
5568500	7/23/2002	3.1	A
5568500	7/24/2002	3.08	A
5568500	7/25/2002	2.97	A
5568500	7/26/2002	3.15	A
5568500	7/27/2002	3.43	A
5568500	7/28/2002	3.43	A
5568500	7/29/2002	3.55	A
5568500	7/30/2002	3.43	A
5568500	7/31/2002
5568500	8/1/2002	3.18	A
5568500	8/2/2002	3.25	A
5568500	8/3/2002	3.24	A
5568500	8/4/2002	3.11	A
5568500	8/5/2002	3.11	A
5568500	8/6/2002	3.29	A
5568500	8/7/2002	3.28	A
5568500	8/8/2002	3.18	A
5568500	8/9/2002	3.19	A
5568500	8/10/2002	3.12	A
5568500	8/11/2002	3.07	A
5568500	8/12/2002	3.03	A
5568500	8/13/2002	3.02	A
5568500	8/14/2002	3.08	A
5568500	8/15/2002	3.07	A
5568500	8/16/2002	3.38	A
5568500	8/17/2002	3.45	A
5568500	8/18/2002	3.56	A
5568500	8/19/2002	3.94	A
5568500	8/20/2002	4.17	A
5568500	8/21/2002	4	A
5568500	8/22/2002	4.19	A
5568500	8/23/2002	6.32	A
5568500	8/24/2002	8.66	A
5568500	8/25/2002	10.32	A
5568500	8/26/2002	10.45	A
5568500	8/27/2002	10.22	A
5568500	8/28/2002	9.84	A
5568500	8/29/2002	8.65	A
5568500	8/30/2002	5.95	A
5568500	8/31/2002	4.6	A
5568500	9/1/2002	3.92	A
5568500	9/2/2002	3.54	A
5568500	9/3/2002	3.75	A
5568500	9/4/2002	3.89	A
5568500	9/5/2002	3.47	A
5568500	9/6/2002	2.92	A
5568500	9/7/2002	2.88	A
5568500	9/8/2002	2.94	A
5568500	9/9/2002	2.94	A
5568500	9/10/2002	2.99	A
5568500	9/11/2002	3.01	A
5568500	9/12/2002	2.86	A
5568500	9/13/2002	2.48	A
5568500	9/14/2002	2.3	A
5568500	9/15/2002	2.16	A
5568500	9/16/2002	2.07	A
5568500	9/17/2002	1.99	A
5568500	9/18/2002	1.97	A
5568500	9/19/2002	2.2	A
5568500	9/20/2002	2.47	A
5568500	9/21/2002	2.43	A
5568500	9/22/2002	2.53	A
5568500	9/23/2002	3.21	A
5568500	9/24/2002	3.52	A
5568500	9/25/2002	3.18	A
5568500	9/26/2002	2.43	A
5568500	9/27/2002	2.47	A
5568500	9/28/2002	2.55	A
5568500	9/29/2002	2.47	A
5568500	9/30/2002	2.41	A
5568500	10/1/2002	2.45	A
5568500	10/2/2002	2.56	A
5568500	10/3/2002	2.65	A
5568500	10/4/2002	2.7	A
5568500	10/5/2002	2.99	A
5568500	10/6/2002	3.04	A
5568500	10/7/2002	3.47	A
5568500	10/8/2002	3.63	A
5568500	10/9/2002	3.11	A
5568500	10/10/2002	3.04	A
5568500	10/11/2002	2.98	A
5568500	10/12/2002	2.62	A
5568500	10/13/2002	2.49	A
5568500	10/14/2002	2.45	A
5568500	10/15/2002	2.3	A
5568500	10/16/2002	2.31	A
5568500	10/17/2002	2.39	A
5568500	10/18/2002	2.51	A
5568500	10/19/2002	2.46	A
5568500	10/20/2002	2.34	A
5568500	10/21/2002	2.35	A
5568500	10/22/2002	2.42	A
5568500	10/23/2002	2.3	A
5568500	10/24/2002	2.15	A
5568500	10/25/2002	2.09	A
5568500	10/26/2002	2.31	A
5568500	10/27/2002	2.4	A
5568500	10/28/2002	2.34	A
5568500	10/29/2002	2.23	A
5568500	10/30/2002	2.25	A
5568500	10/31/2002	2.26	A
5568500	11/1/2002	2.41	A
5568500	11/2/2002	2.32	A
5568500	11/3/2002	2.14	A
5568500	11/4/2002	2.14	A
5568500	11/5/2002	2.22	A
5568500	11/6/2002	2.31	A
5568500	11/7/2002	2.27	A
5568500	11/8/2002	2.3	A
5568500	11/9/2002	2.29	A
5568500	11/10/2002	2.36	A
5568500	11/11/2002	2.5	A
5568500	11/12/2002	2.52	A
5568500	11/13/2002	2.27	A
5568500	11/14/2002	2.32	A
5568500	11/15/2002	2.47	A
5568500	11/16/2002	2.51	A
5568500	11/17/2002	2.51	A
5568500	11/18/2002	2.34	A
5568500	11/19/2002	2.3	A
5568500	11/20/2002	2.37	A
5568500	11/21/2002	2.59	A
5568500	11/22/2002	2.64	A
5568500	11/23/2002	2.6	A
5568500	11/24/2002	2.64	A
5568500	11/25/2002	2.82	A
5568500	11/26/2002	2.79	A
5568500	11/27/2002	2.79	A
5568500	11/28/2002	2.72	A
5568500	11/29/2002	2.62	A
5568500	11/30/2002	2.72	A
5568500	12/1/2002	2.76	A
5568500	12/2/2002	2.47	A
5568500	12/3/2002	2.36	A
5568500	12/4/2002	2.22	A
5568500	12/5/2002	2.58	A
5568500	12/6/2002	2.88	A
5568500	12/7/2002	2.51	A
5568500	12/8/2002	2.4	A
5568500	12/9/2002	2.39	A
5568500	12/10/2002	2.34	A
5568500	12/11/2002	2.43	A
5568500	12/12/2002	2.4	A
5568500	12/13/2002	2.37	A
5568500	12/14/2002	2.42	A
5568500	12/15/2002	2.45	A
5568500	12/16/2002	2.44	A
5568500	12/17/2002	2.39	A
5568500	12/18/2002	2.65	A
5568500	12/19/2002	3.1	A
5568500	12/20/2002	3.74	A
5568500	12/21/2002	3.85	A
5568500	12/22/2002	4.03	A
5568500	12/23/2002	3.94	A
5568500	12/24/2002	3.92	A
5568500	12/25/2002	3.87	A
5568500	12/26/2002	3.44	A
5568500	12/27/2002	3.04	A
5568500	12/28/2002	2.71	A
5568500	12/29/2002	2.55	A
5568500	12/30/2002	2.58	A
5568500	12/31/2002	2.65	A
5568500	1/1/2003	3.1	A
5568500	1/2/2003	3.6	A
5568500	1/3/2003	3.48	A
5568500	1/4/2003	3.28	A
5568500	1/5/2003	3.27	A
5568500	1/6/2003	3.3	A
5568500	1/7/2003	2.98	A
5568500	1/8/2003	2.57	A
5568500	1/9/2003	2.74	A
5568500	1/10/2003	2.85	A
5568500	1/11/2003	2.69	A
5568500	1/12/2003	2.48	A
5568500	1/13/2003	2.28	A
5568500	1/14/2003	2.44	A
5568500	1/15/2003	2.57	A
5568500	1/16/2003	2.36	A
5568500	1/17/2003	2.29	A
5568500	1/18/2003	2.43	A
5568500	1/19/2003	2.41	A
5568500	1/20/2003	2.33	A
5568500	1/21/2003	2.25	A
5568500	1/22/2003	2.27	A
5568500	1/23/2003	2.48	A
5568500	1/24/2003	2.75	A
5568500	1/25/2003	2.73	A
5568500	1/26/2003	2.66	A
5568500	1/27/2003	2.83	A
5568500	1/28/2003	2.85	A
5568500	1/29/2003	2.77	A
5568500	1/30/2003	2.77	A
5568500	1/31/2003	2.74	A
5568500	2/1/2003	2.52	A
5568500	2/2/2003	2.33	A
5568500	2/3/2003	2.4	A
5568500	2/4/2003	2.71	A
5568500	2/5/2003	2.52	A
5568500	2/6/2003	2.42	A
5568500	2/7/2003	2.46	A
5568500	2/8/2003	2.63	A
5568500	2/9/2003	2.55	A
5568500	2/10/2003	2.6	A
5568500	2/11/2003	2.61	A
5568500	2/12/2003	2.67	A
5568500	2/13/2003	2.48	A
5568500	2/14/2003	2.34	A
5568500	2/15/2003	2.03	A
5568500	2/16/2003	2.07	A
5568500	2/17/2003	2.31	A
5568500	2/18/2003	2.37	A
5568500	2/19/2003	2.34	A
5568500	2/20/2003	2.39	A
5568500	2/21/2003	2.57	A
5568500	2/22/2003	2.65	A
5568500	2/23/2003	2.63	A
5568500	2/24/2003	2.56	A
5568500	2/25/2003	2.53	A
5568500	2/26/2003	2.38	A
5568500	2/27/2003	2.3	A
5568500	2/28/2003	2.46	A
5568500	3/1/2003	2.56	A
5568500	3/2/2003	2.58	A
5568500	3/3/2003	2.49	A
5568500	3/4/2003	2.56	A
5568500	3/5/2003	2.65	A
5568500	3/6/2003	2.62	A
5568500	3/7/2003	2.41	A
5568500	3/8/2003	2.41	A
5568500	3/9/2003	2.54	A
5568500	3/10/2003	2.58	A
5568500	3/11/2003	2.69	A
5568500	3/12/2003
5568500	3/13/2003
5568500	3/14/2003
5568500	3/15/2003
5568500	3/16/2003
5568500	3/17/2003
5568500	3/18/2003	3.75	A
5568500	3/19/2003	4.37	A
5568500	3/20/2003	4.39	A
5568500	3/21/2003	3.91	A
5568500	3/22/2003	3.74	A
5568500	3/23/2003	3.77	A
5568500	3/24/2003	3.69	A
5568500	3/25/2003	3.71	A
5568500	3/26/2003	3.78	A
5568500	3/27/2003	3.61	A
5568500	3/28/2003	3.57	A
5568500	3/29/2003	3.74	A
5568500	3/30/2003	3.82	A
5568500	3/31/2003	3.66	A
5568500	4/1/2003	3.32	A
5568500	4/2/2003	3.25	A
5568500	4/3/2003	3.18	A
5568500	4/4/2003	3.48	A
5568500	4/5/2003	4.67	A
5568500	4/6/2003	5.31	A
5568500	4/7/2003	6.46	A
5568500	4/8/2003	7.15	A
5568500	4/9/2003	7.44	A
5568500	4/10/2003	7.52	A
5568500	4/11/2003	7.44	A
5568500	4/12/2003	7.33	A
5568500	4/13/2003	7.07	A
5568500	4/14/2003	6.35	A
5568500	4/15/2003	5.13	A
5568500	4/16/2003	4.32	A
5568500	4/17/2003	5.05	A
5568500	4/18/2003	5.24	A
5568500	4/19/2003	4.33	A
5568500	4/20/2003	3.3	A
5568500	4/21/2003	3.08	A
5568500	4/22/2003	3.29	A
5568500	4/23/2003	3.58	A
5568500	4/24/2003	3.62	A
5568500	4/25/2003	3.54	A
5568500	4/26/2003	3.62	A
5568500	4/27/2003	3.39	A
5568500	4/28/2003	2.99	A
5568500	4/29/2003	2.96	A
5568500	4/30/2003	2.97	A
5568500	5/1/2003	3.5	A
5568500	5/2/2003	5.52	A
5568500	5/3/2003	6.51	A
5568500	5/4/2003	7.06	A
5568500	5/5/2003	8.56	A
5568500	5/6/2003	10.15	A
5568500	5/7/2003	10.39	A
5568500	5/8/2003	10.56	A
5568500	5/9/2003	10.66	A
5568500	5/10/2003	10.99	A
5568500	5/11/2003	11.94	A
5568500	5/12/2003	12.77	A
5568500	5/13/2003	13.36	A
5568500	5/14/2003	13.6	A
5568500	5/15/2003	13.75	A
5568500	5/16/2003	13.8	A
5568500	5/17/2003	13.84	A
5568500	5/18/2003	13.76	A
5568500	5/19/2003	13.55	A
5568500	5/20/2003	13.35	A
5568500	5/21/2003	13.03	A
5568500	5/22/2003	12.65	A
5568500	5/23/2003	12.21	A
5568500	5/24/2003	11.7	A
5568500	5/25/2003	11.22	A
5568500	5/26/2003	10.7	A
5568500	5/27/2003	10.1	A
5568500	5/28/2003	8.95	A
5568500	5/29/2003	6.38	A
5568500	5/30/2003	5.04	A
5568500	5/31/2003	4.81	A
5568500	6/1/2003	4.91	A
5568500	6/2/2003	5.17	A
5568500	6/3/2003	5.97	A
5568500	6/4/2003	6.37	A
5568500	6/5/2003	6.39	A
5568500	6/6/2003	6.3	A
5568500	6/7/2003	5.97	A
5568500	6/8/2003	5.65	A
5568500	6/9/2003	4.97	A
5568500	6/10/2003	4.68	A
5568500	6/11/2003	4.86	A
5568500	6/12/2003	5.43	A
5568500	6/13/2003	5.73	A
5568500	6/14/2003	6.01	A
5568500	6/15/2003	5.83	A
5568500	6/16/2003	5.7	A
5568500	6/17/2003	5.76	A
5568500	6/18/2003	5.91	A
5568500	6/19/2003	6.12	A
5568500	6/20/2003	6.6	A
5568500	6/21/2003	6.24	A
5568500	6/22/2003	5.67	A
5568500	6/23/2003	4.8	A
5568500	6/24/2003	4.02	A
5568500	6/25/2003	3.74	A
5568500	6/26/2003	3.8	A
5568500	6/27/2003	3.8	A
5568500	6/28/2003	3.67	A
5568500	6/29/2003	3.57	A
5568500	6/30/2003	3.5	A
5568500	7/1/2003	3.47	A
5568500	7/2/2003	3.54	A
5568500	7/3/2003	3.39	A
5568500	7/4/2003	3.18	A
5568500	7/5/2003	3.11	A
5568500	7/6/2003	3.04	A
5568500	7/7/2003	3.12	A
5568500	7/8/2003	3.87	A
5568500	7/9/2003	6.02	A
5568500	7/10/2003	9.76	A
5568500	7/11/2003	11.59	A
5568500	7/12/2003	12.27	A
5568500	7/13/2003	12.61	A
5568500	7/14/2003	12.62	A
5568500	7/15/2003	12.57	A
5568500	7/16/2003	12.63	A
5568500	7/17/2003	12.69	A
5568500	7/18/2003	12.88	A
5568500	7/19/2003	13.07	A
5568500	7/20/2003	13.24	A
5568500	7/21/2003	13.74	A
5568500	7/22/2003	13.91	A
5568500	7/23/2003	13.97	A
5568500	7/24/2003	13.96	A
5568500	7/25/2003	13.81	A
5568500	7/26/2003	13.53	A
5568500	7/27/2003	13.29	A
5568500	7/28/2003	13.07	A
5568500	7/29/2003	12.84	A
5568500	7/30/2003	12.57	A
5568500	7/31/2003	12.21	A
5568500	8/1/2003	11.75	A
5568500	8/2/2003	11.35	A
5568500	8/3/2003	10.93	A
5568500	8/4/2003	10.56	A
5568500	8/5/2003	10.22	A
5568500	8/6/2003	9.87	A
5568500	8/7/2003	8.9	A
5568500	8/8/2003	6.6	A
5568500	8/9/2003	5.8	A
5568500	8/10/2003	5.47	A
5568500	8/11/2003	5.31	A
5568500	8/12/2003	5.31	A
5568500	8/13/2003	5.15	A
5568500	8/14/2003	4.96	A
5568500	8/15/2003	4.42	A
5568500	8/16/2003	4.08	A
5568500	8/17/2003	3.68	A
5568500	8/18/2003	3.5	A
5568500	8/19/2003	3.35	A
5568500	8/20/2003	3.1	A
5568500	8/21/2003	3.02	A
5568500	8/22/2003	3.07	A
5568500	8/23/2003	3.02	A
5568500	8/24/2003	2.88	A
5568500	8/25/2003	2.84	A
5568500	8/26/2003	2.81	A
5568500	8/27/2003	2.57	A
5568500	8/28/2003	2.35	A
5568500	8/29/2003	2.34	A
5568500	8/30/2003	2.47	A
5568500	8/31/2003	2.28	A
5568500	9/1/2003	3.23	A
5568500	9/2/2003	3.86	A
5568500	9/3/2003	3.74	A
5568500	9/4/2003	3.32	A
5568500	9/5/2003	3.17	A
5568500	9/6/2003	3.19	A
5568500	9/7/2003	3.51	A
5568500	9/8/2003	3.63	A
5568500	9/9/2003	3.53	A
5568500	9/10/2003	3.35	A
5568500	9/11/2003	3.06	A
5568500	9/12/2003	2.54	A
5568500	9/13/2003	2.16	A
5568500	9/14/2003	2.45	A
5568500	9/15/2003	2.39	A
5568500	9/16/2003	2.26	A
5568500	9/17/2003	2.28	A
5568500	9/18/2003	2.52	A
5568500	9/19/2003	3.21	A
5568500	9/20/2003	3.36	A
5568500	9/21/2003	3.02	A
5568500	9/22/2003	2.57	A
5568500	9/23/2003	2.57	A
5568500	9/24/2003	2.45	A
5568500	9/25/2003	2.31	A
5568500	9/26/2003	2.23	A
5568500	9/27/2003	2.52	A
5568500	9/28/2003	2.73	A
5568500	9/29/2003	2.75	A
5568500	9/30/2003	2.94	A
5568500	10/1/2003	3.09	A
5568500	10/2/2003	2.93	A
5568500	10/3/2003	2.64	A
5568500	10/4/2003	2.5	A
5568500	10/5/2003	2.35	A
5568500	10/6/2003	2.24	A
5568500	10/7/2003	2.4	A
5568500	10/8/2003	2.54	A
5568500	10/9/2003	2.62	A
5568500	10/10/2003	2.42	A
5568500	10/11/2003	2.23	A
5568500	10/12/2003	2.24	A
5568500	10/13/2003	2.3	A
5568500	10/14/2003	2.2	A
5568500	10/15/2003	2.34	A
5568500	10/16/2003	2.68	A
5568500	10/17/2003	3.08	A
5568500	10/18/2003	3.07	A
5568500	10/19/2003	2.97	A
5568500	10/20/2003	2.96	A
5568500	10/21/2003	3.08	A
5568500	10/22/2003	2.94	A
5568500	10/23/2003	2.75	A
5568500	10/24/2003	2.41	A
5568500	10/25/2003	2.32	A
5568500	10/26/2003	2.46	A
5568500	10/27/2003	2.47	A
5568500	10/28/2003	2.49	A
5568500	10/29/2003	2.66	A
5568500	10/30/2003	2.87	A
5568500	10/31/2003	2.94	A
5568500	11/1/2003	3.08	A
5568500	11/2/2003	3.14	A
5568500	11/3/2003	3.4	A
5568500	11/4/2003	4.11	A
5568500	11/5/2003	5.28	A
5568500	11/6/2003	6.77	A
5568500	11/7/2003	7.22	A
5568500	11/8/2003	7.34	A
5568500	11/9/2003	7.12	A
5568500	11/10/2003	6.65	A
5568500	11/11/2003	5.84	A
5568500	11/12/2003	5.25	A
5568500	11/13/2003	4.38	A
5568500	11/14/2003	4	A
5568500	11/15/2003	3.57	A
5568500	11/16/2003	3.36	A
5568500	11/17/2003	3.37	A
5568500	11/18/2003	4.19	A
5568500	11/19/2003	5.8	A
5568500	11/20/2003	7.89	A
5568500	11/21/2003	10.39	A
5568500	11/22/2003	11	A
5568500	11/23/2003	10.97	A
5568500	11/24/2003	11.04	A
5568500	11/25/2003	10.94	A
5568500	11/26/2003	11.1	A
5568500	11/27/2003	11.19	A
5568500	11/28/2003	11.14	A
5568500	11/29/2003	10.83	A
5568500	11/30/2003	10.52	A
5568500	12/1/2003	10.36	A
5568500	12/2/2003	10.02	A
5568500	12/3/2003	9.18	A
5568500	12/4/2003	6.76	A
5568500	12/5/2003	5.51	A
5568500	12/6/2003	5.28	A
5568500	12/7/2003	5.18	A
5568500	12/8/2003	5.32	A
5568500	12/9/2003	6.05	A
5568500	12/10/2003	6.85	A
5568500	12/11/2003	8.7	A
5568500	12/12/2003	10.49	A
5568500	12/13/2003	10.87	A
5568500	12/14/2003	11.02	A
5568500	12/15/2003	10.74	A
5568500	12/16/2003	10.61	A
5568500	12/17/2003	10.52	A
5568500	12/18/2003	10.3	A
5568500	12/19/2003	10.02	A
5568500	12/20/2003	9.21	A
5568500	12/21/2003	6.46	A
5568500	12/22/2003	5.19	A
5568500	12/23/2003	5.44	A
5568500	12/24/2003	5.83	A
5568500	12/25/2003	6.01	A
5568500	12/26/2003	6.01	A
5568500	12/27/2003	5.99	A
5568500	12/28/2003	5.71	A
5568500	12/29/2003	6.09	A
5568500	12/30/2003	6.4	A
5568500	12/31/2003	6.25	A
5568500	1/1/2004	6.85	A
5568500	1/2/2004	7.16	A
5568500	1/3/2004	7.42	A
5568500	1/4/2004	7.95	A
5568500	1/5/2004	7.97	A
5568500	1/6/2004	7.35	A
5568500	1/7/2004	6.57	A
5568500	1/8/2004	6.45	A
5568500	1/9/2004	6.61	A
5568500	1/10/2004	6.66	A
5568500	1/11/2004	6.54	A
5568500	1/12/2004	6.5	A
5568500	1/13/2004	6.45	A
5568500	1/14/2004	6.14	A
5568500	1/15/2004	5.94	A
5568500	1/16/2004	5.76	A
5568500	1/17/2004	5.72	A
5568500	1/18/2004	5.7	A
5568500	1/19/2004	5.05	A
5568500	1/20/2004
5568500	1/21/2004
5568500	1/22/2004	4.08	A
5568500	1/23/2004	3.98	A
5568500	1/24/2004	3.81	A
5568500	1/25/2004	3.52	A
5568500	1/26/2004	3.32	A
5568500	1/27/2004	3.53	A
5568500	1/28/2004	3.99	A
5568500	1/29/2004	4	A
5568500	1/30/2004	4.52	A
5568500	1/31/2004	4.79	A
5568500	2/1/2004	4.98	A
5568500	2/2/2004	4.85	A
5568500	2/3/2004	4.98	A
5568500	2/4/2004	5.06	A
5568500	2/5/2004	5.07	A
5568500	2/6/2004	5.26	A
5568500	2/7/2004	5.34	A
5568500	2/8/2004	5.38	A
5568500	2/9/2004	5.27	A
5568500	2/10/2004	4.84	A
5568500	2/11/2004	4.59	A
5568500	2/12/2004	4.3	A
5568500	2/13/2004	3.9	A
5568500	2/14/2004	3.51	A
5568500	2/15/2004	3.18	A
5568500	2/16/2004	3.08	A
5568500	2/17/2004	3.16	A
5568500	2/18/2004	3.23	A
5568500	2/19/2004	3.24	A
5568500	2/20/2004	3.42	A
5568500	2/21/2004	3.74	A
5568500	2/22/2004	4.06	A
5568500	2/23/2004	5.43	A
5568500	2/24/2004	6.72	A
5568500	2/25/2004	7.19	A
5568500	2/26/2004	7.34	A
5568500	2/27/2004	7.33	A
5568500	2/28/2004	7.25	A
5568500	2/29/2004	6.8	A
5568500	3/1/2004	5.71	A
5568500	3/2/2004	5.24	A
5568500	3/3/2004	5.64	A
5568500	3/4/2004	6.1	A
5568500	3/5/2004	6.41	A
5568500	3/6/2004	8.64	A
5568500	3/7/2004	10.9	A
5568500	3/8/2004	11.71	A
5568500	3/9/2004	12.22	A
5568500	3/10/2004	12.29	A
5568500	3/11/2004	12.35	A
5568500	3/12/2004	12.4	A
5568500	3/13/2004	12.12	A
5568500	3/14/2004	11.81	A
5568500	3/15/2004	11.64	A
5568500	3/16/2004	11.42	A
5568500	3/17/2004	11	A
5568500	3/18/2004	10.61	A
5568500	3/19/2004
5568500	3/20/2004
5568500	3/21/2004	8.41	A
5568500	3/22/2004
5568500	3/23/2004	6.7	A
5568500	3/24/2004	5.33	A
5568500	3/25/2004	4.62	A
5568500	3/26/2004	5.14	A
5568500	3/27/2004	6.74	A
5568500	3/28/2004	7.52	A
5568500	3/29/2004	10.19	A
5568500	3/30/2004	11	A
5568500	3/31/2004	11.67	A
5568500	4/1/2004	12.24	A
5568500	4/2/2004	12.68	A
5568500	4/3/2004	12.94	A
5568500	4/4/2004	13.05	A
5568500	4/5/2004	12.9	A
5568500	4/6/2004	12.67	A
5568500	4/7/2004	12.51	A
5568500	4/8/2004	12.29	A
5568500	4/9/2004	11.91	A
5568500	4/10/2004	11.49	A
5568500	4/11/2004	11.06	A
5568500	4/12/2004	10.64	A
5568500	4/13/2004	10.2	A
5568500	4/14/2004	9.03	A
5568500	4/15/2004	6.33	A
5568500	4/16/2004	4.85	A
5568500	4/17/2004	4.3	A
5568500	4/18/2004	4.23	A
5568500	4/19/2004	4.17	A
5568500	4/20/2004	4.4	A
5568500	4/21/2004	4.77	A
5568500	4/22/2004	5.54	A
5568500	4/23/2004	6.42	A
5568500	4/24/2004	6.27	A
5568500	4/25/2004	5.88	A
5568500	4/26/2004	5.78	A
5568500	4/27/2004	6.79	A
5568500	4/28/2004	6.54	A
5568500	4/29/2004	5.75	A
5568500	4/30/2004	6.82	A
5568500	5/1/2004	7.55	A
5568500	5/2/2004	7.63	A
5568500	5/3/2004	7.36	A
5568500	5/4/2004	6.45	A
5568500	5/5/2004	5.63	A
5568500	5/6/2004	6.03	A
5568500	5/7/2004	6.24	A
5568500	5/8/2004	6.38	A
5568500	5/9/2004	5.59	A
5568500	5/10/2004	4.94	A
5568500	5/11/2004	5.48	A
5568500	5/12/2004	5.58	A
5568500	5/13/2004	5.58	A
5568500	5/14/2004	6.82	A
5568500	5/15/2004	8.51	A
5568500	5/16/2004	10.44	A
5568500	5/17/2004	10.82	A
5568500	5/18/2004	11.21	A
5568500	5/19/2004	11.65	A
5568500	5/20/2004	11.63	A
5568500	5/21/2004	11.64	A
5568500	5/22/2004	11.56	A
5568500	5/23/2004	11.54	A
5568500	5/24/2004	11.77	A
5568500	5/25/2004	12.17	A
5568500	5/26/2004	12.45	A
5568500	5/27/2004	12.61	A
5568500	5/28/2004	12.79	A
5568500	5/29/2004	12.76	A
5568500	5/30/2004	12.75	A
5568500	5/31/2004	13.35	A
5568500	6/1/2004	14.06	A
5568500	6/2/2004	14.98	A
5568500	6/3/2004	15.75	A
5568500	6/4/2004	16.21	A
5568500	6/5/2004	16.34	A
5568500	6/6/2004	16.27	A
5568500	6/7/2004	16.08	A
5568500	6/8/2004	15.81	A
5568500	6/9/2004	15.53	A
5568500	6/10/2004	15.26	A
5568500	6/11/2004	15.06	A
5568500	6/12/2004	14.87	A
5568500	6/13/2004	14.84	A
5568500	6/14/2004	15.22	A
5568500	6/15/2004	15.87	A
5568500	6/16/2004	16.4	A
5568500	6/17/2004	16.7	A
5568500	6/18/2004	16.81	A
5568500	6/19/2004	16.74	A
5568500	6/20/2004	16.5	A
5568500	6/21/2004	16.24	A
5568500	6/22/2004	16.07	A
5568500	6/23/2004	15.73	A
5568500	6/24/2004	15.45	A
5568500	6/25/2004	15.13	A
5568500	6/26/2004	14.69	A
5568500	6/27/2004	14.21	A
5568500	6/28/2004	13.76	A
5568500	6/29/2004	13.25	A
5568500	6/30/2004	12.73	A
5568500	7/1/2004	12.22	A
5568500	7/2/2004	11.69	A
5568500	7/3/2004	11.1	A
5568500	7/4/2004	10.59	A
5568500	7/5/2004	10.18	A
5568500	7/6/2004	9.27	A
5568500	7/7/2004	7.08	A
5568500	7/8/2004	6.21	A
5568500	7/9/2004	6.38	A
5568500	7/10/2004	6.74	A
5568500	7/11/2004	6.85	A
5568500	7/12/2004	6.94	A
5568500	7/13/2004	7.04	A
5568500	7/14/2004	7.2	A
5568500	7/15/2004	7.18	A
5568500	7/16/2004	7.05	A
5568500	7/17/2004	6.91	A
5568500	7/18/2004	6.54	A
5568500	7/19/2004	5.63	A
5568500	7/20/2004	4.51	A
5568500	7/21/2004	4.25	A
5568500	7/22/2004	4.45	A
5568500	7/23/2004	4.81	A
5568500	7/24/2004	4.86	A
5568500	7/25/2004	4.78	A
5568500	7/26/2004	4.29	A
5568500	7/27/2004	3.69	A
5568500	7/28/2004	3.22	A
5568500	7/29/2004	3.19	A
5568500	7/30/2004	3.34	A
5568500	7/31/2004	3.53	A
5568500	8/1/2004	3.49	A
5568500	8/2/2004	3.52	A
5568500	8/3/2004	4.15	A
5568500	8/4/2004	3.67	A
5568500	8/5/2004	3.95	A
5568500	8/6/2004	4.42	A
5568500	8/7/2004	4.57	A
5568500	8/8/2004	4.39	A
5568500	8/9/2004	4.08	A
5568500	8/10/2004	3.92	A
5568500	8/11/2004	3.47	A
5568500	8/12/2004	3.26	A
5568500	8/13/2004	2.83	A
5568500	8/14/2004	2.7	A
5568500	8/15/2004	3.03	A
5568500	8/16/2004	3.04	A
5568500	8/17/2004	2.54	A
5568500	8/18/2004	2.6	A
5568500	8/19/2004	3.02	A
5568500	8/20/2004	3.33	A
5568500	8/21/2004	3.41	A
5568500	8/22/2004	3.33	A
5568500	8/23/2004	3.17	A
5568500	8/24/2004	3.33	A
5568500	8/25/2004	3.29	A
5568500	8/26/2004	4.15	A
5568500	8/27/2004	5.03	A
5568500	8/28/2004	6.69	A
5568500	8/29/2004	9.45	A
5568500	8/30/2004	10.14	A
5568500	8/31/2004	10.61	A
5568500	9/1/2004	10.87	A
5568500	9/2/2004	10.88	A
5568500	9/3/2004	10.77	A
5568500	9/4/2004	10.56	A
5568500	9/5/2004	10.19	A
5568500	9/6/2004	9.71	A
5568500	9/7/2004	9.03	A
5568500	9/8/2004	7.43	A
5568500	9/9/2004	5.22	A
5568500	9/10/2004	3.85	A
5568500	9/11/2004	3.46	A
5568500	9/12/2004	3.47	A
5568500	9/13/2004	3.63	A
5568500	9/14/2004	4.3	A
5568500	9/15/2004	3.62	A
5568500	9/16/2004	3.94	A
5568500	9/17/2004	4.35	A
5568500	9/18/2004	4.34	A
5568500	9/19/2004	3.79	A
5568500	9/20/2004	3.43	A
5568500	9/21/2004	3.35	A
5568500	9/22/2004	3.1	A
5568500	9/23/2004	3.02	A
5568500	9/24/2004	3.02	A
5568500	9/25/2004	3.06	A
5568500	9/26/2004	2.98	A
5568500	9/27/2004	2.91	A
5568500	9/28/2004	2.76	A
5568500	9/29/2004	2.24	A
5568500	9/30/2004	2.03	A
5568500	10/1/2004	2.25	A
5568500	10/2/2004	2.49	A
5568500	10/3/2004	2.66	A
5568500	10/4/2004	2.64	A
5568500	10/5/2004	2.5	A
5568500	10/6/2004	2.47	A
5568500	10/7/2004
5568500	10/8/2004	2.51	A
5568500	10/9/2004	2.54	A
5568500	10/10/2004	2.61	A
5568500	10/11/2004	2.56	A
5568500	10/12/2004	2.91	A
5568500	10/13/2004	3.14	A
5568500	10/14/2004
5568500	10/15/2004	3.23	A
5568500	10/16/2004	3.02	A
5568500	10/17/2004	2.76	A
5568500	10/18/2004	2.77	A
5568500	10/19/2004	3.03	A
5568500	10/20/2004	3.07	A
5568500	10/21/2004	2.73	A
5568500	10/22/2004	2.47	A
5568500	10/23/2004	2.54	A
5568500	10/24/2004	3.6	A
5568500	10/25/2004	4.29	A
5568500	10/26/2004	4.59	A
5568500	10/27/2004	4.88	A
5568500	10/28/2004	4.85	A
5568500	10/29/2004	4.47	A
5568500	10/30/2004	3.9	A
5568500	10/31/2004	3.83	A
5568500	11/1/2004	5	A
5568500	11/2/2004	6.5	A
5568500	11/3/2004	7.67	A
5568500	11/4/2004	9.19	A
5568500	11/5/2004	10.57	A
5568500	11/6/2004	10.9	A
5568500	11/7/2004	11.21	A
5568500	11/8/2004	11.23	A
5568500	11/9/2004	10.99	A
5568500	11/10/2004	10.62	A
5568500	11/11/2004	10.5	A
5568500	11/12/2004	10.11	A
5568500	11/13/2004	9.32	A
5568500	11/14/2004	6.92	A
5568500	11/15/2004	5.22	A
5568500	11/16/2004	4.46	A
5568500	11/17/2004	4.15	A
5568500	11/18/2004	4.02	A
5568500	11/19/2004	4.09	A
5568500	11/20/2004	4.21	A
5568500	11/21/2004	4.45	A
5568500	11/22/2004	5.28	A
5568500	11/23/2004	5.9	A
5568500	11/24/2004	6.8	A
5568500	11/25/2004	7.06	A
5568500	11/26/2004	6.35	A
5568500	11/27/2004	7.03	A
5568500	11/28/2004	9.04	A
5568500	11/29/2004	11.22	A
5568500	11/30/2004	12.08	A
5568500	12/1/2004	12.67	A
5568500	12/2/2004	13.12	A
5568500	12/3/2004
5568500	12/4/2004	13.73	A
5568500	12/5/2004	13.96	A
5568500	12/6/2004	14.13	A
5568500	12/7/2004	14.37	A
5568500	12/8/2004	14.82	A
5568500	12/9/2004	15.38	A
5568500	12/10/2004	16.06	A
5568500	12/11/2004	16.56	A
5568500	12/12/2004	16.63	A
5568500	12/13/2004	16.75	A
5568500	12/14/2004	16.6	A
5568500	12/15/2004	16.22	A
5568500	12/16/2004	15.93	A
5568500	12/17/2004	15.72	A
5568500	12/18/2004
5568500	12/19/2004	15.15	A
5568500	12/20/2004	14.41	A
5568500	12/21/2004	13.99	A
5568500	12/22/2004	13.58	A
5568500	12/23/2004	12.95	A
5568500	12/24/2004	12.33	A
5568500	12/25/2004	11.62	A
5568500	12/26/2004	11.02	A
5568500	12/27/2004	10.48	A
5568500	12/28/2004	9.79	A
5568500	12/29/2004	7.9	A
5568500	12/30/2004	6.99	A
5568500	12/31/2004	6.91	A
5568500	1/1/2005	7.6	A
5568500	1/2/2005	8.04	A
5568500	1/3/2005	9.42	A
5568500	1/4/2005	11.37	A
5568500	1/5/2005	12.56	A
5568500	1/6/2005	13.55	A
5568500	1/7/2005	14.12	A
5568500	1/8/2005	14.6	A
5568500	1/9/2005	14.8	A
5568500	1/10/2005	15.07	A
5568500	1/11/2005	15.25	A
5568500	1/12/2005	15.39	A
5568500	1/13/2005	16.36	A
5568500	1/14/2005	17.52	A
5568500	1/15/2005	18.89	A
5568500	1/16/2005	20.5	A
5568500	1/17/2005	21.62	A
5568500	1/18/2005	21.85	A
5568500	1/19/2005	21.83	A
5568500	1/20/2005	21.69	A
5568500	1/21/2005	21.39	A
5568500	1/22/2005	20.99	A
5568500	1/23/2005	20.41	A
5568500	1/24/2005	19.82	A
5568500	1/25/2005	19.27	A
5568500	1/26/2005	18.77	A
5568500	1/27/2005	18.22	A
5568500	1/28/2005	17.64	A
5568500	1/29/2005	17.11	A
5568500	1/30/2005	16.62	A
5568500	1/31/2005	16.14	A
5568500	2/1/2005	15.66	A
5568500	2/2/2005	15.21	A
5568500	2/3/2005	14.71	A
5568500	2/4/2005	14.23	A
5568500	2/5/2005	13.76	A
5568500	2/6/2005	13.32	A
5568500	2/7/2005	13.09	A
5568500	2/8/2005	13	A
5568500	2/9/2005	12.98	A
5568500	2/10/2005	13.05	A
5568500	2/11/2005	13.06	A
5568500	2/12/2005	13.1	A
5568500	2/13/2005	13.13	A
5568500	2/14/2005	13.35	A
5568500	2/15/2005	13.77	A
5568500	2/16/2005	14.34	A
5568500	2/17/2005	14.9	A
5568500	2/18/2005	15.39	A
5568500	2/19/2005	15.62	A
5568500	2/20/2005	15.76	A
5568500	2/21/2005	15.86	A
5568500	2/22/2005	15.81	A
5568500	2/23/2005	15.7	A
5568500	2/24/2005	15.58	A
5568500	2/25/2005	15.41	A
5568500	2/26/2005	15.25	A
5568500	2/27/2005	15.01	A
5568500	2/28/2005	14.82	A
5568500	3/1/2005	14.63	A
5568500	3/2/2005	14.41	A
5568500	3/3/2005	14.17	A
5568500	3/4/2005	13.92	A
5568500	3/5/2005	13.69	A
5568500	3/6/2005	13.29	A
5568500	3/7/2005	13	A
5568500	3/8/2005	12.85	A
5568500	3/9/2005	12.52	A
5568500	3/10/2005	12.1	A
5568500	3/11/2005	11.86	A
5568500	3/12/2005	11.64	A
5568500	3/13/2005	11.37	A
5568500	3/14/2005	11.06	A
5568500	3/15/2005	10.77	A
5568500	3/16/2005	10.46	A
5568500	3/17/2005	10.19	A
5568500	3/18/2005	9.86	A
5568500	3/19/2005	9.38	A
5568500	3/20/2005	8.43	A
5568500	3/21/2005	7.86	A
5568500	3/22/2005	7	A
5568500	3/23/2005	6.49	A
5568500	3/24/2005	5.83	A
5568500	3/25/2005	5.92	A
5568500	3/26/2005	6.87	A
5568500	3/27/2005	7.25	A
5568500	3/28/2005	7.81	A
5568500	3/29/2005	7.88	A
5568500	3/30/2005	7.89	A
5568500	3/31/2005	8.3	A
5568500	4/1/2005	10.19	A
5568500	4/2/2005	10.42	A
5568500	4/3/2005	10.32	A
5568500	4/4/2005	10.13	A
5568500	4/5/2005	9.87	A
5568500	4/6/2005	9.79	A
5568500	4/7/2005	9.41	A
5568500	4/8/2005	7.74	A
5568500	4/9/2005	6.93	A
5568500	4/10/2005	6.66	A
5568500	4/11/2005	6.5	A
5568500	4/12/2005	6.66	A
5568500	4/13/2005	7.07	A
5568500	4/14/2005	7.16	A
5568500	4/15/2005	7.16	A
5568500	4/16/2005	7.19	A
5568500	4/17/2005	7.14	A
5568500	4/18/2005	7.15	A
5568500	4/19/2005	7.17	A
5568500	4/20/2005	7.14	A
5568500	4/21/2005	7.29	A
5568500	4/22/2005	7.52	A
5568500	4/23/2005	7.98	A
5568500	4/24/2005	8.2	A
5568500	4/25/2005	7.8	A
5568500	4/26/2005	7.47	A
5568500	4/27/2005	7.82	A
5568500	4/28/2005	8.03	A
5568500	4/29/2005	7.96	A
5568500	4/30/2005	7.8	A
5568500	5/1/2005	7.39	A
5568500	5/2/2005	6.67	A
5568500	5/3/2005	6.43	A
5568500	5/4/2005	5.97	A
5568500	5/5/2005	5.39	A
5568500	5/6/2005	4.98	A
5568500	5/7/2005	4.65	A
5568500	5/8/2005	4.53	A
5568500	5/9/2005	4.39	A
5568500	5/10/2005	4.32	A
5568500	5/11/2005	4.58	A
5568500	5/12/2005	5.6	A
5568500	5/13/2005	5.49	A
5568500	5/14/2005	4.91	A
5568500	5/15/2005	4.78	A
5568500	5/16/2005	4.7	A
5568500	5/17/2005	4.49	A
5568500	5/18/2005	4.05	A
5568500	5/19/2005	4.01	A
5568500	5/20/2005	4.9	A
5568500	5/21/2005	5.84	A
5568500	5/22/2005	5.92	A
5568500	5/23/2005	5.88	A
5568500	5/24/2005	5.83	A
5568500	5/25/2005	5.47	A
5568500	5/26/2005	4.66	A
5568500	5/27/2005	4.11	A
5568500	5/28/2005	3.97	A
5568500	5/29/2005	3.88	A
5568500	5/30/2005	3.82	A
5568500	5/31/2005	3.76	A
5568500	6/1/2005	3.58	A
5568500	6/2/2005	3.3	A
5568500	6/3/2005	3.21	A
5568500	6/4/2005	3.21	A
5568500	6/5/2005	3.33	A
5568500	6/6/2005	3.38	A
5568500	6/7/2005	3.43	A
5568500	6/8/2005	3.45	A
5568500	6/9/2005	3.46	A
5568500	6/10/2005	3.5	A
5568500	6/11/2005	3.52	A
5568500	6/12/2005	3.61	A
5568500	6/13/2005	3.93	A
5568500	6/14/2005	3.95	A
5568500	6/15/2005	3.77	A
5568500	6/16/2005	3.93	A
5568500	6/17/2005	3.96	A
5568500	6/18/2005	3.88	A
5568500	6/19/2005	3.67	A
5568500	6/20/2005	3.34	A
5568500	6/21/2005	3.18	A
[truncated: 3,480 more rows]
