# Supplementary material for: Hydrology controls recruitment of two invasive cyprinids: bigheaded carp reproduction in a navigable large river
Source: PeerJ. 2017 Sep 14;5:e3641. doi: 10.7717/peerj.3641 (PMC5600951; doi:10.7717/peerj.3641)
Supplement: File S3 — All temperature data used in the study are presented in this file, which includes measurements taken between 2000 and 2014 in the La Grange Reach of the Illinois River. [file peerj-05-3641-s003.csv]

DATE	Year	Month	Week	TEMP
1/24/2000	2000	1	5	0.1
1/24/2000	2000	1	5	0
1/24/2000	2000	1	5	0.1
1/24/2000	2000	1	5	0
1/24/2000	2000	1	5	0
1/24/2000	2000	1	5	0
1/24/2000	2000	1	5	0.1
1/24/2000	2000	1	5	0
1/24/2000	2000	1	5	0.1
1/24/2000	2000	1	5	0
1/24/2000	2000	1	5
1/24/2000	2000	1	5
1/24/2000	2000	1	5
1/24/2000	2000	1	5
1/24/2000	2000	1	5
1/24/2000	2000	1	5
1/24/2000	2000	1	5
1/25/2000	2000	1	5	0.5
1/25/2000	2000	1	5	0.4
1/25/2000	2000	1	5	0.5
1/25/2000	2000	1	5	0.5
1/25/2000	2000	1	5	0.5
1/25/2000	2000	1	5	0.5
1/25/2000	2000	1	5	0.9
1/25/2000	2000	1	5	0.6
1/25/2000	2000	1	5	0.9
1/25/2000	2000	1	5	0.1
1/25/2000	2000	1	5
1/25/2000	2000	1	5	0.2
1/25/2000	2000	1	5	0.8
1/25/2000	2000	1	5	0.7
1/25/2000	2000	1	5	0.9
1/25/2000	2000	1	5	0.9
1/25/2000	2000	1	5	1.1
1/25/2000	2000	1	5	0.8
1/25/2000	2000	1	5
1/25/2000	2000	1	5
1/25/2000	2000	1	5
1/25/2000	2000	1	5
1/25/2000	2000	1	5
1/25/2000	2000	1	5
1/25/2000	2000	1	5
1/27/2000	2000	1	5	0.6
1/27/2000	2000	1	5	0.7
1/27/2000	2000	1	5	0.7
1/27/2000	2000	1	5	3.7
1/27/2000	2000	1	5	2.4
1/27/2000	2000	1	5
1/27/2000	2000	1	5
1/27/2000	2000	1	5	2.3
1/28/2000	2000	1	5
1/27/2000	2000	1	5	1.6
1/27/2000	2000	1	5	1.4
1/28/2000	2000	1	5
1/28/2000	2000	1	5
1/28/2000	2000	1	5
1/28/2000	2000	1	5
1/28/2000	2000	1	5
1/28/2000	2000	1	5
1/28/2000	2000	1	5
1/28/2000	2000	1	5
1/28/2000	2000	1	5
1/28/2000	2000	1	5
1/28/2000	2000	1	5
1/28/2000	2000	1	5
1/28/2000	2000	1	5
1/28/2000	2000	1	5
1/28/2000	2000	1	5
1/28/2000	2000	1	5
1/28/2000	2000	1	5
1/28/2000	2000	1	5
1/28/2000	2000	1	5
1/28/2000	2000	1	5
1/28/2000	2000	1	5
1/28/2000	2000	1	5
1/28/2000	2000	1	5
1/28/2000	2000	1	5
1/28/2000	2000	1	5
1/28/2000	2000	1	5
1/28/2000	2000	1	5
1/28/2000	2000	1	5
1/28/2000	2000	1	5
1/28/2000	2000	1	5
1/28/2000	2000	1	5
1/28/2000	2000	1	5
1/28/2000	2000	1	5
1/31/2000	2000	1	6
1/31/2000	2000	1	6
1/31/2000	2000	1	6
1/31/2000	2000	1	6
1/31/2000	2000	1	6
1/31/2000	2000	1	6
1/31/2000	2000	1	6
1/31/2000	2000	1	6
1/31/2000	2000	1	6
1/31/2000	2000	1	6
1/31/2000	2000	1	6
1/31/2000	2000	1	6
1/31/2000	2000	1	6
1/31/2000	2000	1	6
1/31/2000	2000	1	6
1/31/2000	2000	1	6
1/31/2000	2000	1	6
1/31/2000	2000	1	6
1/31/2000	2000	1	6
1/31/2000	2000	1	6
1/31/2000	2000	1	6
1/31/2000	2000	1	6
1/31/2000	2000	1	6
1/31/2000	2000	1	6
1/31/2000	2000	1	6
1/31/2000	2000	1	6
1/31/2000	2000	1	6
1/31/2000	2000	1	6
1/31/2000	2000	1	6
1/31/2000	2000	1	6
2/1/2000	2000	2	6
2/1/2000	2000	2	6
2/1/2000	2000	2	6
2/1/2000	2000	2	6
2/1/2000	2000	2	6
2/1/2000	2000	2	6
2/1/2000	2000	2	6
2/1/2000	2000	2	6
2/1/2000	2000	2	6
2/1/2000	2000	2	6
2/1/2000	2000	2	6
2/1/2000	2000	2	6
2/1/2000	2000	2	6
2/1/2000	2000	2	6
2/1/2000	2000	2	6
2/1/2000	2000	2	6
2/1/2000	2000	2	6
2/1/2000	2000	2	6
2/1/2000	2000	2	6
2/1/2000	2000	2	6
2/1/2000	2000	2	6
4/25/2000	2000	4	18	13.9
4/25/2000	2000	4	18	14
4/25/2000	2000	4	18	14.1
4/25/2000	2000	4	18	14.1
4/25/2000	2000	4	18	14.4
4/25/2000	2000	4	18	14.3
4/25/2000	2000	4	18	14.6
4/25/2000	2000	4	18	14.3
4/25/2000	2000	4	18	14.7
4/25/2000	2000	4	18	14.5
4/25/2000	2000	4	18	14.8
4/25/2000	2000	4	18	14.5
4/25/2000	2000	4	18	15
4/25/2000	2000	4	18	14.5
4/25/2000	2000	4	18	15.5
4/25/2000	2000	4	18	15.9
4/25/2000	2000	4	18	14.7
4/25/2000	2000	4	18	15.5
4/25/2000	2000	4	18	14.7
4/25/2000	2000	4	18	15.6
4/25/2000	2000	4	18	14.3
4/25/2000	2000	4	18	16.7
4/25/2000	2000	4	18	14.5
4/25/2000	2000	4	18	16
4/25/2000	2000	4	18	16.1
4/25/2000	2000	4	18	16.3
4/25/2000	2000	4	18	16.3
4/25/2000	2000	4	18	15.9
4/25/2000	2000	4	18	15.7
4/25/2000	2000	4	18	16.2
4/25/2000	2000	4	18	16
4/25/2000	2000	4	18	16.3
4/25/2000	2000	4	18	16.2
4/26/2000	2000	4	18	16.7
4/26/2000	2000	4	18	14.1
4/26/2000	2000	4	18	17.4
4/26/2000	2000	4	18	14.4
4/26/2000	2000	4	18	17.7
4/26/2000	2000	4	18	15.8
4/26/2000	2000	4	18	17.2
4/26/2000	2000	4	18	16
4/26/2000	2000	4	18	17.9
4/26/2000	2000	4	18	15.8
4/26/2000	2000	4	18	19.8
4/26/2000	2000	4	18	15.3
4/26/2000	2000	4	18	16.3
4/26/2000	2000	4	18	19.8
4/26/2000	2000	4	18	15.5
4/26/2000	2000	4	18	15.8
4/26/2000	2000	4	18	19.2
4/26/2000	2000	4	18	15.2
4/26/2000	2000	4	18	15.9
4/26/2000	2000	4	18	18.5
4/26/2000	2000	4	18	15
4/26/2000	2000	4	18	15.3
4/26/2000	2000	4	18	18.7
4/26/2000	2000	4	18	15.2
4/26/2000	2000	4	18	15.3
4/26/2000	2000	4	18	18.1
4/26/2000	2000	4	18	17.3
4/26/2000	2000	4	18	17.8
4/26/2000	2000	4	18	15.1
4/26/2000	2000	4	18	15.9
4/26/2000	2000	4	18	18.9
4/26/2000	2000	4	18	18.5
4/26/2000	2000	4	18	22.2
4/26/2000	2000	4	18	19.4
4/26/2000	2000	4	18	18.3
4/26/2000	2000	4	18	21.8
4/26/2000	2000	4	18	18.4
4/26/2000	2000	4	18	20.8
4/26/2000	2000	4	18	21.8
4/26/2000	2000	4	18	21
4/26/2000	2000	4	18	21.3
4/26/2000	2000	4	18	21.4
4/26/2000	2000	4	18	21.5
4/26/2000	2000	4	18	21
4/26/2000	2000	4	18	20
4/26/2000	2000	4	18	15.7
4/26/2000	2000	4	18	19.7
4/26/2000	2000	4	18	20.5
4/26/2000	2000	4	18	20
4/26/2000	2000	4	18	21.3
4/26/2000	2000	4	18	21.1
4/26/2000	2000	4	18	20.7
4/26/2000	2000	4	18	16.5
4/26/2000	2000	4	18	19.8
4/27/2000	2000	4	18	16.9
4/27/2000	2000	4	18	15.3
4/27/2000	2000	4	18	15.9
4/27/2000	2000	4	18	17.2
4/27/2000	2000	4	18	15.4
4/27/2000	2000	4	18	16.9
4/27/2000	2000	4	18	17.5
4/27/2000	2000	4	18	17.5
4/27/2000	2000	4	18	17.4
4/27/2000	2000	4	18	17.4
4/27/2000	2000	4	18	17
4/27/2000	2000	4	18	17
4/27/2000	2000	4	18	16.7
4/27/2000	2000	4	18	16.7
4/27/2000	2000	4	18	16.5
4/27/2000	2000	4	18	16.5
4/27/2000	2000	4	18	17.1
4/27/2000	2000	4	18	15
4/27/2000	2000	4	18	16.9
4/27/2000	2000	4	18	16.6
4/27/2000	2000	4	18	16.5
4/27/2000	2000	4	18	16.7
4/27/2000	2000	4	18	16.6
4/27/2000	2000	4	18	16.7
4/27/2000	2000	4	18	16.6
4/27/2000	2000	4	18	16.4
4/27/2000	2000	4	18	16.1
4/27/2000	2000	4	18	15.4
4/27/2000	2000	4	18	15.5
4/27/2000	2000	4	18	15.2
4/27/2000	2000	4	18	15.1
4/27/2000	2000	4	18	17.3
4/27/2000	2000	4	18	16.6
4/27/2000	2000	4	18	17.5
4/27/2000	2000	4	18	16.1
4/27/2000	2000	4	18	16.6
4/27/2000	2000	4	18	17.9
4/27/2000	2000	4	18	15.1
4/27/2000	2000	4	18	17.5
4/28/2000	2000	4	18	15.4
4/28/2000	2000	4	18	15
4/28/2000	2000	4	18	14.9
4/28/2000	2000	4	18	15
4/28/2000	2000	4	18	15.1
4/28/2000	2000	4	18	15
4/28/2000	2000	4	18
4/28/2000	2000	4	18
4/28/2000	2000	4	18	17.4
4/28/2000	2000	4	18	16.3
4/28/2000	2000	4	18	17.7
4/28/2000	2000	4	18	16.1
4/28/2000	2000	4	18	16.7
4/28/2000	2000	4	18	17.5
4/28/2000	2000	4	18	15.6
4/28/2000	2000	4	18	18.4
4/28/2000	2000	4	18	17.1
4/28/2000	2000	4	18
4/28/2000	2000	4	18	20.1
4/28/2000	2000	4	18	19.4
4/28/2000	2000	4	18	16
4/28/2000	2000	4	18	20.7
4/28/2000	2000	4	18	21.2
4/28/2000	2000	4	18
4/28/2000	2000	4	18	15.7
4/28/2000	2000	4	18	15.8
4/28/2000	2000	4	18	15.9
5/1/2000	2000	5	19	18
5/1/2000	2000	5	19	17.1
5/1/2000	2000	5	19	17.9
5/1/2000	2000	5	19	17.9
5/1/2000	2000	5	19	17.4
5/1/2000	2000	5	19	17.2
5/1/2000	2000	5	19	17.4
5/1/2000	2000	5	19	17.3
5/1/2000	2000	5	19	17.4
5/1/2000	2000	5	19	17.3
5/1/2000	2000	5	19	17.4
5/1/2000	2000	5	19	17.3
5/1/2000	2000	5	19	17.4
5/1/2000	2000	5	19	17.3
5/1/2000	2000	5	19	17.4
5/1/2000	2000	5	19	17.4
5/1/2000	2000	5	19	17.4
5/2/2000	2000	5	19	17.8
5/2/2000	2000	5	19	17.7
5/2/2000	2000	5	19	17.8
5/2/2000	2000	5	19	17.8
5/2/2000	2000	5	19	17.7
5/2/2000	2000	5	19	17.8
5/2/2000	2000	5	19	17.8
5/2/2000	2000	5	19	18.1
5/2/2000	2000	5	19	18.1
5/2/2000	2000	5	19	17.9
5/2/2000	2000	5	19	18.4
5/2/2000	2000	5	19	18.5
5/2/2000	2000	5	19	18
5/2/2000	2000	5	19	18.2
5/2/2000	2000	5	19	18.2
5/2/2000	2000	5	19	18.4
5/2/2000	2000	5	19	18.4
5/2/2000	2000	5	19	18.8
5/2/2000	2000	5	19	18.8
5/2/2000	2000	5	19	18.8
5/3/2000	2000	5	19	20.5
5/3/2000	2000	5	19	20.2
5/3/2000	2000	5	19	20.7
5/3/2000	2000	5	19	19
5/3/2000	2000	5	19	20.6
5/3/2000	2000	5	19	19.2
5/3/2000	2000	5	19	20.3
5/3/2000	2000	5	19	20.4
5/3/2000	2000	5	19	20.1
5/3/2000	2000	5	19	19.9
5/3/2000	2000	5	19	19.5
5/3/2000	2000	5	19	20.9
5/3/2000	2000	5	19	18.8
5/3/2000	2000	5	19	19.2
5/3/2000	2000	5	19	20.3
5/3/2000	2000	5	19	19.5
5/3/2000	2000	5	19	20.7
5/3/2000	2000	5	19	19.9
5/3/2000	2000	5	19	20.5
5/3/2000	2000	5	19	21.2
5/3/2000	2000	5	19	19.9
5/3/2000	2000	5	19	21.5
5/3/2000	2000	5	19	21.4
5/4/2000	2000	5	19	19.8
5/4/2000	2000	5	19	20
5/4/2000	2000	5	19	20
5/4/2000	2000	5	19	19.9
5/4/2000	2000	5	19	19.9
5/4/2000	2000	5	19	19.8
5/4/2000	2000	5	19	19.9
5/4/2000	2000	5	19	19.9
5/4/2000	2000	5	19	19.7
5/4/2000	2000	5	19	19.6
5/4/2000	2000	5	19	19.6
5/4/2000	2000	5	19	19.6
5/4/2000	2000	5	19	19.6
5/4/2000	2000	5	19	19.6
5/4/2000	2000	5	19	19.5
5/4/2000	2000	5	19	21.5
5/4/2000	2000	5	19	20.3
5/4/2000	2000	5	19	21.5
5/4/2000	2000	5	19	20.5
5/4/2000	2000	5	19	20.5
5/4/2000	2000	5	19	19.9
5/4/2000	2000	5	19	19.9
5/4/2000	2000	5	19	20
5/4/2000	2000	5	19	19.7
7/24/2000	2000	7	31	23.9
7/24/2000	2000	7	31	25.3
7/24/2000	2000	7	31	25.2
7/24/2000	2000	7	31	25.1
7/24/2000	2000	7	31	25.6
7/24/2000	2000	7	31	26.4
7/24/2000	2000	7	31	26.1
7/24/2000	2000	7	31
7/24/2000	2000	7	31
7/24/2000	2000	7	31	25.4
7/24/2000	2000	7	31	25.9
7/24/2000	2000	7	31
7/24/2000	2000	7	31	25.9
7/24/2000	2000	7	31	25.3
7/24/2000	2000	7	31	25.8
7/24/2000	2000	7	31	26.2
7/24/2000	2000	7	31	25.7
7/24/2000	2000	7	31	26
7/24/2000	2000	7	31	28.1
7/24/2000	2000	7	31	27.5
7/24/2000	2000	7	31	28.4
7/24/2000	2000	7	31	26.6
7/24/2000	2000	7	31	28.4
7/24/2000	2000	7	31	27.8
7/24/2000	2000	7	31	28.2
7/24/2000	2000	7	31	25.8
7/24/2000	2000	7	31	27.1
7/25/2000	2000	7	31	26.4
7/25/2000	2000	7	31	25.6
7/25/2000	2000	7	31	26
7/25/2000	2000	7	31	25.1
7/25/2000	2000	7	31	26.5
7/25/2000	2000	7	31	25.9
7/25/2000	2000	7	31	26.6
7/25/2000	2000	7	31	26
7/25/2000	2000	7	31	25.8
7/25/2000	2000	7	31	25.5
7/25/2000	2000	7	31	26
7/25/2000	2000	7	31	25.9
7/25/2000	2000	7	31	26.7
7/25/2000	2000	7	31	25.3
7/25/2000	2000	7	31	25.8
7/25/2000	2000	7	31	26.4
7/25/2000	2000	7	31	25.3
7/25/2000	2000	7	31	26.6
7/25/2000	2000	7	31	24
7/25/2000	2000	7	31	25.3
7/25/2000	2000	7	31	27
7/25/2000	2000	7	31	25.1
7/25/2000	2000	7	31	26.9
7/25/2000	2000	7	31	25
7/25/2000	2000	7	31	25.5
7/25/2000	2000	7	31	27.7
7/25/2000	2000	7	31	24.9
7/25/2000	2000	7	31	25.3
7/25/2000	2000	7	31	27.5
7/25/2000	2000	7	31	24.7
7/25/2000	2000	7	31	25.3
7/25/2000	2000	7	31	27.5
7/25/2000	2000	7	31	25.4
7/25/2000	2000	7	31	26.2
7/25/2000	2000	7	31	27.5
7/25/2000	2000	7	31	25
7/25/2000	2000	7	31	26.7
7/25/2000	2000	7	31	26.8
7/25/2000	2000	7	31	24.9
7/25/2000	2000	7	31	26
7/25/2000	2000	7	31	26.5
7/25/2000	2000	7	31	24.7
7/25/2000	2000	7	31	26.4
7/25/2000	2000	7	31	26.5
7/25/2000	2000	7	31	26
7/25/2000	2000	7	31	27.4
7/25/2000	2000	7	31	24.4
7/25/2000	2000	7	31	27.2
7/25/2000	2000	7	31	26.9
7/25/2000	2000	7	31	26.6
7/25/2000	2000	7	31	26.9
7/25/2000	2000	7	31	27.1
7/25/2000	2000	7	31	26.9
7/25/2000	2000	7	31	28.4
7/25/2000	2000	7	31	28
7/25/2000	2000	7	31	28.4
7/25/2000	2000	7	31	28.1
7/25/2000	2000	7	31	28.6
7/25/2000	2000	7	31	27.5
7/25/2000	2000	7	31	28.2
7/25/2000	2000	7	31	26.1
7/25/2000	2000	7	31	27.2
7/26/2000	2000	7	31	25.5
7/26/2000	2000	7	31	25.5
7/26/2000	2000	7	31	25.5
7/26/2000	2000	7	31	25.4
7/26/2000	2000	7	31	25.5
7/26/2000	2000	7	31	25.3
7/26/2000	2000	7	31	25.4
7/26/2000	2000	7	31	25.1
7/26/2000	2000	7	31	26
7/26/2000	2000	7	31	26
7/26/2000	2000	7	31	26.3
7/26/2000	2000	7	31	26.1
7/26/2000	2000	7	31	26.5
7/26/2000	2000	7	31	26.4
7/26/2000	2000	7	31	26.4
7/26/2000	2000	7	31	26.3
7/26/2000	2000	7	31	26.7
7/26/2000	2000	7	31	26.4
7/26/2000	2000	7	31	26.5
7/26/2000	2000	7	31	26.1
7/26/2000	2000	7	31	26.8
7/26/2000	2000	7	31	26.1
7/26/2000	2000	7	31	26.5
7/26/2000	2000	7	31	25.6
7/26/2000	2000	7	31	26.4
7/26/2000	2000	7	31	25.7
7/26/2000	2000	7	31	26.3
7/26/2000	2000	7	31	25.9
7/26/2000	2000	7	31	26.6
7/26/2000	2000	7	31	26.3
7/26/2000	2000	7	31	26.4
7/26/2000	2000	7	31	25.7
7/26/2000	2000	7	31	26.4
7/26/2000	2000	7	31	25.7
7/26/2000	2000	7	31	26.9
7/26/2000	2000	7	31	26.2
7/26/2000	2000	7	31	26.7
7/26/2000	2000	7	31	26.5
7/26/2000	2000	7	31	26.9
7/26/2000	2000	7	31	26.8
7/26/2000	2000	7	31	27.5
7/26/2000	2000	7	31	27.5
7/26/2000	2000	7	31	27.4
7/26/2000	2000	7	31	27.3
7/26/2000	2000	7	31	27.4
7/26/2000	2000	7	31	27.3
7/26/2000	2000	7	31	27.4
7/26/2000	2000	7	31	27.3
7/26/2000	2000	7	31	27
7/26/2000	2000	7	31	26.1
7/26/2000	2000	7	31	27.5
7/26/2000	2000	7	31	27.4
7/26/2000	2000	7	31	28.4
7/26/2000	2000	7	31	27.8
7/27/2000	2000	7	31	21.4
7/27/2000	2000	7	31	25.6
7/27/2000	2000	7	31	25.7
7/27/2000	2000	7	31	25.5
7/27/2000	2000	7	31	25.9
7/27/2000	2000	7	31	25.7
7/27/2000	2000	7	31	25.7
7/27/2000	2000	7	31	26.2
7/27/2000	2000	7	31	26.5
7/27/2000	2000	7	31	26.7
7/27/2000	2000	7	31	26.5
7/27/2000	2000	7	31	27.4
7/27/2000	2000	7	31	27.1
7/27/2000	2000	7	31	27.8
7/27/2000	2000	7	31	30
7/27/2000	2000	7	31	27.6
7/27/2000	2000	7	31	28.9
7/27/2000	2000	7	31	27.2
7/27/2000	2000	7	31	27.3
7/27/2000	2000	7	31	27.4
7/28/2000	2000	7	31	26.5
7/28/2000	2000	7	31	26.8
7/28/2000	2000	7	31	27.8
7/28/2000	2000	7	31	27.6
7/28/2000	2000	7	31	27.5
7/28/2000	2000	7	31	28
7/28/2000	2000	7	31	28.8
7/28/2000	2000	7	31	28.7
7/28/2000	2000	7	31	28.9
7/28/2000	2000	7	31	29.4
7/28/2000	2000	7	31	29.2
7/28/2000	2000	7	31	28.5
7/28/2000	2000	7	31	28.6
7/28/2000	2000	7	31	29.7
7/28/2000	2000	7	31	28.9
7/28/2000	2000	7	31	28.3
7/28/2000	2000	7	31	28.6
7/28/2000	2000	7	31	29.1
7/28/2000	2000	7	31	29.8
7/28/2000	2000	7	31	28.6
7/31/2000	2000	7	32	23.9
7/31/2000	2000	7	32	24
7/31/2000	2000	7	32	24.6
7/31/2000	2000	7	32	24.5
7/31/2000	2000	7	32	24.8
7/31/2000	2000	7	32	24.7
7/31/2000	2000	7	32	24.1
7/31/2000	2000	7	32	23.9
7/31/2000	2000	7	32	24.7
7/31/2000	2000	7	32	23.8
7/31/2000	2000	7	32	25
7/31/2000	2000	7	32	24.3
7/31/2000	2000	7	32	25.9
7/31/2000	2000	7	32	25.6
7/31/2000	2000	7	32	26.2
7/31/2000	2000	7	32	25.7
7/31/2000	2000	7	32	26.6
7/31/2000	2000	7	32	25.7
7/31/2000	2000	7	32	26.7
7/31/2000	2000	7	32	25.7
7/31/2000	2000	7	32	26.2
7/31/2000	2000	7	32	25.3
7/31/2000	2000	7	32
7/31/2000	2000	7	32	27.5
7/31/2000	2000	7	32	25.4
7/31/2000	2000	7	32	25.4
7/31/2000	2000	7	32	27
7/31/2000	2000	7	32	25.4
7/31/2000	2000	7	32	27
7/31/2000	2000	7	32	28.2
7/31/2000	2000	7	32	28.2
7/31/2000	2000	7	32	28.1
7/31/2000	2000	7	32	27.5
7/31/2000	2000	7	32	28.9
7/31/2000	2000	7	32	27.3
7/31/2000	2000	7	32	27.2
7/31/2000	2000	7	32	28.9
7/31/2000	2000	7	32	27.1
7/31/2000	2000	7	32	26.8
7/31/2000	2000	7	32	26.9
7/31/2000	2000	7	32	27.1
7/31/2000	2000	7	32	27.4
7/31/2000	2000	7	32	27.9
10/9/2000	2000	10	42	13.6
10/9/2000	2000	10	42	13.7
10/9/2000	2000	10	42	10.3
10/9/2000	2000	10	42	9.4
10/9/2000	2000	10	42	13
10/9/2000	2000	10	42	12.9
10/9/2000	2000	10	42	13
10/9/2000	2000	10	42	13.2
10/9/2000	2000	10	42	13.1
10/9/2000	2000	10	42	13.2
10/9/2000	2000	10	42	12.7
10/9/2000	2000	10	42	11.8
10/9/2000	2000	10	42	14
10/9/2000	2000	10	42	12.4
10/9/2000	2000	10	42	11
10/9/2000	2000	10	42	11.1
10/9/2000	2000	10	42	11.1
10/9/2000	2000	10	42	11.1
10/9/2000	2000	10	42	11.1
10/9/2000	2000	10	42	9.9
10/9/2000	2000	10	42
10/9/2000	2000	10	42	12
10/9/2000	2000	10	42	10
10/9/2000	2000	10	42	13.7
10/9/2000	2000	10	42	13.7
10/9/2000	2000	10	42	13.4
10/9/2000	2000	10	42	13.4
10/9/2000	2000	10	42	11.7
10/9/2000	2000	10	42	10.1
10/10/2000	2000	10	42	12.2
10/10/2000	2000	10	42	12.5
10/10/2000	2000	10	42	12.4
10/10/2000	2000	10	42	12
10/10/2000	2000	10	42	12
10/10/2000	2000	10	42	12.1
10/10/2000	2000	10	42	12.4
10/10/2000	2000	10	42	12.3
10/10/2000	2000	10	42	12
10/10/2000	2000	10	42	12.6
10/10/2000	2000	10	42	12.6
10/10/2000	2000	10	42	12.7
10/10/2000	2000	10	42	12.8
10/10/2000	2000	10	42	13
10/10/2000	2000	10	42	13
10/10/2000	2000	10	42	12.9
10/10/2000	2000	10	42	12.5
10/10/2000	2000	10	42	12.7
10/10/2000	2000	10	42	13
10/10/2000	2000	10	42	14.1
10/10/2000	2000	10	42	13.1
10/10/2000	2000	10	42	13.1
10/10/2000	2000	10	42	12.8
10/10/2000	2000	10	42	13.1
10/10/2000	2000	10	42	13
10/10/2000	2000	10	42	12.9
10/10/2000	2000	10	42	12.8
10/10/2000	2000	10	42	12.9
10/10/2000	2000	10	42	12.8
10/11/2000	2000	10	42	11.2
10/11/2000	2000	10	42	9.8
10/11/2000	2000	10	42	11.1
10/11/2000	2000	10	42	10.5
10/11/2000	2000	10	42	12.9
10/11/2000	2000	10	42	11
10/11/2000	2000	10	42	13.6
10/11/2000	2000	10	42	10.6
10/11/2000	2000	10	42	10.9
10/11/2000	2000	10	42	12.4
10/11/2000	2000	10	42	12.6
10/11/2000	2000	10	42	10.6
10/11/2000	2000	10	42	12.4
10/11/2000	2000	10	42	10.8
10/11/2000	2000	10	42	12.2
10/11/2000	2000	10	42	11.2
10/11/2000	2000	10	42	14.1
10/11/2000	2000	10	42	15.1
10/11/2000	2000	10	42	14.8
10/11/2000	2000	10	42	12.4
10/11/2000	2000	10	42	12.4
10/11/2000	2000	10	42	14.6
10/11/2000	2000	10	42	14.6
10/11/2000	2000	10	42	14.9
10/11/2000	2000	10	42	14.6
10/11/2000	2000	10	42	13.8
10/11/2000	2000	10	42	13.8
10/11/2000	2000	10	42	13.8
10/11/2000	2000	10	42	13.6
10/16/2000	2000	10	43	16.7
10/16/2000	2000	10	43	17.3
10/16/2000	2000	10	43	17.3
10/16/2000	2000	10	43	17.2
10/16/2000	2000	10	43	17.2
10/16/2000	2000	10	43	17.5
10/16/2000	2000	10	43	17
10/16/2000	2000	10	43	17.3
10/16/2000	2000	10	43	17.1
10/16/2000	2000	10	43	17.1
10/16/2000	2000	10	43	16.7
10/16/2000	2000	10	43	16.6
10/16/2000	2000	10	43	16.7
10/16/2000	2000	10	43	17
10/16/2000	2000	10	43	15.2
10/16/2000	2000	10	43	15.9
10/16/2000	2000	10	43
10/16/2000	2000	10	43
10/16/2000	2000	10	43
10/16/2000	2000	10	43
10/16/2000	2000	10	43
10/16/2000	2000	10	43	16.9
10/18/2000	2000	10	43	13.9
10/18/2000	2000	10	43	13.5
10/18/2000	2000	10	43	13
10/18/2000	2000	10	43	12.8
10/18/2000	2000	10	43	14.5
10/18/2000	2000	10	43	14.9
10/18/2000	2000	10	43	15.6
10/18/2000	2000	10	43	15.4
10/18/2000	2000	10	43	15.2
10/18/2000	2000	10	43	14.6
10/18/2000	2000	10	43	15.4
10/18/2000	2000	10	43	15.2
10/18/2000	2000	10	43	15.6
10/18/2000	2000	10	43	14.8
10/18/2000	2000	10	43	15.9
10/18/2000	2000	10	43	15.7
10/18/2000	2000	10	43	15.1
10/18/2000	2000	10	43	14.6
10/18/2000	2000	10	43	16.1
10/18/2000	2000	10	43	14.5
10/18/2000	2000	10	43	16.1
10/18/2000	2000	10	43	14.6
10/18/2000	2000	10	43	16.4
10/18/2000	2000	10	43	14.7
10/18/2000	2000	10	43	16.5
10/18/2000	2000	10	43	16.1
10/18/2000	2000	10	43	17.1
10/18/2000	2000	10	43	16.6
10/18/2000	2000	10	43	16.9
10/18/2000	2000	10	43	16.1
10/18/2000	2000	10	43	18.5
10/18/2000	2000	10	43	18.4
10/18/2000	2000	10	43	17.8
10/18/2000	2000	10	43	17.1
10/18/2000	2000	10	43	17.9
10/18/2000	2000	10	43	17.3
10/18/2000	2000	10	43	16.9
10/18/2000	2000	10	43	15.3
10/18/2000	2000	10	43	18.5
10/18/2000	2000	10	43	17
10/18/2000	2000	10	43	16.6
10/18/2000	2000	10	43	17
10/18/2000	2000	10	43	16.5
10/18/2000	2000	10	43	17
10/18/2000	2000	10	43	16.6
10/18/2000	2000	10	43	17.7
10/18/2000	2000	10	43	17.7
10/18/2000	2000	10	43	18.4
10/18/2000	2000	10	43	18.4
10/12/2000	2000	10	42
10/12/2000	2000	10	42
10/12/2000	2000	10	42
10/12/2000	2000	10	42
10/12/2000	2000	10	42
10/12/2000	2000	10	42
10/12/2000	2000	10	42
10/12/2000	2000	10	42
10/12/2000	2000	10	42
10/12/2000	2000	10	42
10/12/2000	2000	10	42
10/12/2000	2000	10	42
10/12/2000	2000	10	42
10/12/2000	2000	10	42
10/12/2000	2000	10	42
10/12/2000	2000	10	42
10/12/2000	2000	10	42
10/12/2000	2000	10	42
10/12/2000	2000	10	42
10/12/2000	2000	10	42
10/12/2000	2000	10	42
10/12/2000	2000	10	42
10/12/2000	2000	10	42
10/12/2000	2000	10	42
10/12/2000	2000	10	42
10/18/2000	2000	10	43
1/22/2001	2001	1	4	0.3
1/22/2001	2001	1	4	0.5
1/22/2001	2001	1	4	0.5
1/22/2001	2001	1	4	0.6
1/22/2001	2001	1	4	0.8
1/22/2001	2001	1	4	0.8
1/22/2001	2001	1	4
1/22/2001	2001	1	4	0.5
1/22/2001	2001	1	4	2.8
1/22/2001	2001	1	4	1
1/22/2001	2001	1	4	0.2
1/22/2001	2001	1	4	1.1
1/22/2001	2001	1	4	3.4
1/22/2001	2001	1	4	2.7
1/22/2001	2001	1	4	1.2
1/22/2001	2001	1	4	3.5
1/23/2001	2001	1	4	0.5
1/23/2001	2001	1	4	0.4
1/23/2001	2001	1	4	0.2
1/23/2001	2001	1	4	0.3
1/23/2001	2001	1	4	0.4
1/23/2001	2001	1	4	0.6
1/23/2001	2001	1	4
1/23/2001	2001	1	4	0.2
1/23/2001	2001	1	4
1/24/2001	2001	1	4	0.7
1/24/2001	2001	1	4	0.7
1/24/2001	2001	1	4	0.7
1/24/2001	2001	1	4	0.7
1/24/2001	2001	1	4	0.8
1/24/2001	2001	1	4	0.7
1/24/2001	2001	1	4	0.9
1/24/2001	2001	1	4	0.8
1/24/2001	2001	1	4	0.8
1/24/2001	2001	1	4	0.9
1/24/2001	2001	1	4	1
1/24/2001	2001	1	4	1
1/24/2001	2001	1	4	1
1/24/2001	2001	1	4	0.8
1/24/2001	2001	1	4	0.8
1/24/2001	2001	1	4	0.8
1/24/2001	2001	1	4	0.8
1/24/2001	2001	1	4	0.8
1/24/2001	2001	1	4	0.8
1/25/2001	2001	1	4	0.8
1/25/2001	2001	1	4	1.2
1/25/2001	2001	1	4	0.8
1/25/2001	2001	1	4	0.7
1/25/2001	2001	1	4	0.8
1/26/2001	2001	1	4	0.1
1/26/2001	2001	1	4	0.2
1/26/2001	2001	1	4	0.1
1/26/2001	2001	1	4	0.2
1/26/2001	2001	1	4	0.3
1/26/2001	2001	1	4	0.2
1/26/2001	2001	1	4	0.2
1/26/2001	2001	1	4	0.3
1/26/2001	2001	1	4	0.1
1/26/2001	2001	1	4	0.1
1/29/2001	2001	1	5
1/29/2001	2001	1	5
1/29/2001	2001	1	5
1/29/2001	2001	1	5	0.4
1/29/2001	2001	1	5
1/29/2001	2001	1	5
1/29/2001	2001	1	5
1/29/2001	2001	1	5
1/29/2001	2001	1	5
1/29/2001	2001	1	5
1/29/2001	2001	1	5
1/29/2001	2001	1	5
1/29/2001	2001	1	5
1/29/2001	2001	1	5
1/29/2001	2001	1	5
1/29/2001	2001	1	5
1/29/2001	2001	1	5
1/29/2001	2001	1	5
1/29/2001	2001	1	5
1/29/2001	2001	1	5
1/30/2001	2001	1	5	0
1/30/2001	2001	1	5	0.2
1/30/2001	2001	1	5	0.1
1/30/2001	2001	1	5	0.3
1/30/2001	2001	1	5	0.8
1/30/2001	2001	1	5	3
1/30/2001	2001	1	5	1.2
1/30/2001	2001	1	5	0.1
1/30/2001	2001	1	5	2.5
1/30/2001	2001	1	5	2.1
1/30/2001	2001	1	5	0.1
1/30/2001	2001	1	5	2.8
1/30/2001	2001	1	5	0.7
1/30/2001	2001	1	5	0.7
1/30/2001	2001	1	5	2.8
1/30/2001	2001	1	5	2.9
1/30/2001	2001	1	5	0.2
1/30/2001	2001	1	5	1.3
1/30/2001	2001	1	5	0.2
1/30/2001	2001	1	5	0.5
1/30/2001	2001	1	5	0.1
1/30/2001	2001	1	5	2.2
1/30/2001	2001	1	5	0.4
1/30/2001	2001	1	5	0.2
1/30/2001	2001	1	5	0.1
1/30/2001	2001	1	5
1/30/2001	2001	1	5
1/30/2001	2001	1	5	0.2
1/30/2001	2001	1	5
1/30/2001	2001	1	5	1.5
1/30/2001	2001	1	5	1.7
1/31/2001	2001	1	5	3.2
1/31/2001	2001	1	5	3.5
1/31/2001	2001	1	5	2.4
1/31/2001	2001	1	5	3.4
1/31/2001	2001	1	5	1.5
1/31/2001	2001	1	5	2.7
1/31/2001	2001	1	5	0.7
1/31/2001	2001	1	5	2.3
1/31/2001	2001	1	5	1.2
1/31/2001	2001	1	5	3.2
1/31/2001	2001	1	5	3.2
1/31/2001	2001	1	5	1.4
1/31/2001	2001	1	5	3.2
1/31/2001	2001	1	5	3.1
1/31/2001	2001	1	5	1.1
1/31/2001	2001	1	5	2.9
1/31/2001	2001	1	5	1.3
1/31/2001	2001	1	5	3
1/31/2001	2001	1	5	0.2
1/31/2001	2001	1	5	0.3
1/31/2001	2001	1	5	1.5
1/31/2001	2001	1	5	0.7
1/31/2001	2001	1	5	1.2
1/31/2001	2001	1	5	2.3
1/31/2001	2001	1	5	0.9
1/31/2001	2001	1	5	2.3
1/31/2001	2001	1	5	3.4
1/31/2001	2001	1	5	0.9
1/31/2001	2001	1	5	1.2
1/31/2001	2001	1	5	2.5
1/31/2001	2001	1	5	1.2
1/31/2001	2001	1	5	0.5
2/1/2001	2001	2	5	0.2
2/1/2001	2001	2	5	0.2
2/1/2001	2001	2	5	0.1
2/1/2001	2001	2	5	0.6
2/1/2001	2001	2	5	0.4
2/1/2001	2001	2	5	0.4
2/1/2001	2001	2	5	0.1
2/1/2001	2001	2	5	0.1
2/1/2001	2001	2	5	0.1
2/1/2001	2001	2	5	0.1
2/1/2001	2001	2	5	0.1
2/1/2001	2001	2	5	0.1
2/1/2001	2001	2	5
2/1/2001	2001	2	5
2/1/2001	2001	2	5
2/1/2001	2001	2	5
2/1/2001	2001	2	5	0.3
2/2/2001	2001	2	5	0.2
2/2/2001	2001	2	5	0.2
2/2/2001	2001	2	5	0.2
2/2/2001	2001	2	5	0.1
2/2/2001	2001	2	5	0.2
2/2/2001	2001	2	5	0.2
2/2/2001	2001	2	5	0.2
2/2/2001	2001	2	5	0.1
2/2/2001	2001	2	5	0.1
2/2/2001	2001	2	5	0
2/2/2001	2001	2	5	0.1
2/2/2001	2001	2	5	0.1
2/2/2001	2001	2	5	0.1
2/2/2001	2001	2	5	0.1
2/2/2001	2001	2	5
2/2/2001	2001	2	5
2/2/2001	2001	2	5
4/23/2001	2001	4	17	18.5
4/23/2001	2001	4	17	18.4
4/23/2001	2001	4	17	18.4
4/23/2001	2001	4	17	18.5
4/23/2001	2001	4	17	18.5
4/23/2001	2001	4	17	18.5
4/23/2001	2001	4	17	18.5
4/23/2001	2001	4	17	18.4
4/23/2001	2001	4	17	18.4
4/23/2001	2001	4	17	18.5
4/23/2001	2001	4	17	18.5
4/23/2001	2001	4	17	18.5
4/24/2001	2001	4	17	15.3
4/24/2001	2001	4	17	15.4
4/24/2001	2001	4	17	16.5
4/24/2001	2001	4	17	15.8
4/24/2001	2001	4	17	15
4/24/2001	2001	4	17	14.8
4/24/2001	2001	4	17	15.1
4/24/2001	2001	4	17	14.9
4/24/2001	2001	4	17	15.5
4/24/2001	2001	4	17	15.4
4/24/2001	2001	4	17	16.1
4/24/2001	2001	4	17	15.9
4/24/2001	2001	4	17	15.5
4/24/2001	2001	4	17	15.3
4/24/2001	2001	4	17	16.1
4/24/2001	2001	4	17	16.4
4/24/2001	2001	4	17	15.4
4/24/2001	2001	4	17	16.3
4/24/2001	2001	4	17	15.4
4/24/2001	2001	4	17	16.8
4/24/2001	2001	4	17	15.9
4/24/2001	2001	4	17	17.5
4/24/2001	2001	4	17	17.7
4/24/2001	2001	4	17	17.7
4/24/2001	2001	4	17	16.2
4/24/2001	2001	4	17	17.9
4/24/2001	2001	4	17	15
4/24/2001	2001	4	17	18.4
4/24/2001	2001	4	17	18.2
4/24/2001	2001	4	17	17.7
4/24/2001	2001	4	17	19.5
4/24/2001	2001	4	17	16.1
4/24/2001	2001	4	17	18.5
4/24/2001	2001	4	17	16.2
4/24/2001	2001	4	17	17.8
4/24/2001	2001	4	17	16.1
4/24/2001	2001	4	17	19.9
4/24/2001	2001	4	17	16.5
4/24/2001	2001	4	17	18.8
4/24/2001	2001	4	17	16.2
4/24/2001	2001	4	17	17.3
4/24/2001	2001	4	17	16.1
4/24/2001	2001	4	17	19.2
4/24/2001	2001	4	17	17.6
4/24/2001	2001	4	17	19.5
4/24/2001	2001	4	17	16.1
4/24/2001	2001	4	17	19.3
4/24/2001	2001	4	17	18.8
4/24/2001	2001	4	17	18.4
4/24/2001	2001	4	17	16
4/24/2001	2001	4	17	19
4/24/2001	2001	4	17	16.4
4/24/2001	2001	4	17	20
4/24/2001	2001	4	17	19.2
4/24/2001	2001	4	17	18.8
4/24/2001	2001	4	17	20.9
4/28/2001	2001	4	17	17.7
4/28/2001	2001	4	17	17.7
4/28/2001	2001	4	17	18.7
4/28/2001	2001	4	17	18.7
4/28/2001	2001	4	17	19.4
4/28/2001	2001	4	17	19
4/28/2001	2001	4	17	18.4
4/28/2001	2001	4	17	17.3
4/28/2001	2001	4	17	19.2
4/28/2001	2001	4	17	18.2
4/28/2001	2001	4	17	17.7
4/28/2001	2001	4	17	18.6
4/28/2001	2001	4	17	17.8
4/28/2001	2001	4	17	17.7
4/28/2001	2001	4	17	17.9
4/28/2001	2001	4	17	17.9
4/28/2001	2001	4	17	18
4/29/2001	2001	4	18	17.6
4/29/2001	2001	4	18	17.5
4/29/2001	2001	4	18	17.6
4/29/2001	2001	4	18	17.5
4/29/2001	2001	4	18	17.8
4/29/2001	2001	4	18	17.6
4/29/2001	2001	4	18	18.1
4/29/2001	2001	4	18	17.4
4/29/2001	2001	4	18	18.2
4/29/2001	2001	4	18	17.5
4/29/2001	2001	4	18	18.2
4/29/2001	2001	4	18	17.9
4/29/2001	2001	4	18	18
4/29/2001	2001	4	18	18
4/29/2001	2001	4	18	18.7
4/29/2001	2001	4	18	17.8
4/29/2001	2001	4	18	18
4/29/2001	2001	4	18	17.9
4/29/2001	2001	4	18	18.1
4/29/2001	2001	4	18	18.1
4/29/2001	2001	4	18	18.2
4/29/2001	2001	4	18	18
4/29/2001	2001	4	18	18.3
4/29/2001	2001	4	18	18.3
4/29/2001	2001	4	18	18.4
4/29/2001	2001	4	18	18.3
4/29/2001	2001	4	18	18.6
4/29/2001	2001	4	18	18.4
4/29/2001	2001	4	18	19.2
4/29/2001	2001	4	18	19.1
4/29/2001	2001	4	18	19.5
4/29/2001	2001	4	18	19.4
4/29/2001	2001	4	18	19.6
4/29/2001	2001	4	18	19
4/29/2001	2001	4	18	19.4
4/29/2001	2001	4	18	19.2
4/29/2001	2001	4	18	19.4
4/29/2001	2001	4	18	19.2
4/29/2001	2001	4	18	19.4
4/29/2001	2001	4	18	19.3
4/29/2001	2001	4	18	19.5
4/29/2001	2001	4	18	19.2
4/29/2001	2001	4	18	19.3
4/29/2001	2001	4	18	19.2
4/29/2001	2001	4	18	19.8
4/29/2001	2001	4	18	19.6
4/29/2001	2001	4	18	19.4
4/29/2001	2001	4	18	19.3
4/29/2001	2001	4	18	19.8
4/29/2001	2001	4	18	19.8
4/29/2001	2001	4	18	19.3
4/29/2001	2001	4	18	18.9
4/29/2001	2001	4	18	19.8
4/29/2001	2001	4	18	19.7
4/30/2001	2001	4	18	18.5
4/30/2001	2001	4	18	18.7
4/30/2001	2001	4	18	18.6
4/30/2001	2001	4	18	18.7
4/30/2001	2001	4	18	18.7
4/30/2001	2001	4	18	18.6
4/30/2001	2001	4	18	18.7
4/30/2001	2001	4	18	18.7
4/30/2001	2001	4	18	19.4
4/30/2001	2001	4	18	18.9
4/30/2001	2001	4	18	18.8
4/30/2001	2001	4	18	19.1
4/30/2001	2001	4	18	19.3
4/30/2001	2001	4	18	19.4
4/30/2001	2001	4	18	19.7
4/30/2001	2001	4	18	19.7
4/30/2001	2001	4	18	19.3
4/30/2001	2001	4	18	19.2
4/30/2001	2001	4	18	19.4
4/30/2001	2001	4	18
4/30/2001	2001	4	18
5/1/2001	2001	5	18	19.8
5/1/2001	2001	5	18	19.4
5/1/2001	2001	5	18	19.9
5/1/2001	2001	5	18	19.8
5/1/2001	2001	5	18	21.1
5/1/2001	2001	5	18	19.8
5/1/2001	2001	5	18	19.9
5/1/2001	2001	5	18	20.1
5/1/2001	2001	5	18	19.8
5/1/2001	2001	5	18	21.6
5/1/2001	2001	5	18	19.5
5/1/2001	2001	5	18	19.3
5/1/2001	2001	5	18	19.3
5/1/2001	2001	5	18	19.5
5/1/2001	2001	5	18	19.7
5/1/2001	2001	5	18	19.6
5/1/2001	2001	5	18	19.9
5/1/2001	2001	5	18	20
5/1/2001	2001	5	18	20.4
5/1/2001	2001	5	18	21.8
5/1/2001	2001	5	18	21.8
5/1/2001	2001	5	18	22.4
5/1/2001	2001	5	18	20.6
5/1/2001	2001	5	18	21
5/1/2001	2001	5	18	21
5/1/2001	2001	5	18	21.3
5/1/2001	2001	5	18	21.3
5/1/2001	2001	5	18	21.1
5/1/2001	2001	5	18	21.1
5/2/2001	2001	5	18	20.5
5/2/2001	2001	5	18	20.6
5/2/2001	2001	5	18	19.8
5/2/2001	2001	5	18	19.8
5/2/2001	2001	5	18	20.7
5/2/2001	2001	5	18	20.7
5/2/2001	2001	5	18
5/2/2001	2001	5	18	19.9
5/2/2001	2001	5	18
5/2/2001	2001	5	18	21.2
5/2/2001	2001	5	18	21.4
5/2/2001	2001	5	18	21.4
5/2/2001	2001	5	18	21.5
5/2/2001	2001	5	18	21.4
5/2/2001	2001	5	18	21.6
5/2/2001	2001	5	18	21.6
5/2/2001	2001	5	18	21
5/2/2001	2001	5	18	20.6
5/2/2001	2001	5	18	20.9
5/2/2001	2001	5	18	20.4
5/2/2001	2001	5	18	20.9
5/2/2001	2001	5	18	20.8
7/25/2001	2001	7	30	30.2
7/25/2001	2001	7	30	29.7
7/25/2001	2001	7	30	30.9
7/25/2001	2001	7	30
7/25/2001	2001	7	30	30.1
7/25/2001	2001	7	30	29.6
7/25/2001	2001	7	30	30
7/25/2001	2001	7	30	30.1
7/25/2001	2001	7	30	30.1
7/25/2001	2001	7	30	30.3
7/25/2001	2001	7	30	30.3
7/25/2001	2001	7	30	30.6
7/25/2001	2001	7	30	30.3
7/25/2001	2001	7	30	30.3
7/25/2001	2001	7	30	30.3
7/25/2001	2001	7	30	31
7/25/2001	2001	7	30	30.8
7/25/2001	2001	7	30	31
7/25/2001	2001	7	30	32.3
7/26/2001	2001	7	30	29.7
7/26/2001	2001	7	30	29.7
7/26/2001	2001	7	30	29.7
7/26/2001	2001	7	30	29.8
7/26/2001	2001	7	30	30
7/26/2001	2001	7	30	30
7/26/2001	2001	7	30	30
7/26/2001	2001	7	30	30.2
7/26/2001	2001	7	30	30.5
7/26/2001	2001	7	30	30.6
7/26/2001	2001	7	30	30.7
7/26/2001	2001	7	30	30.5
7/26/2001	2001	7	30	30.2
7/26/2001	2001	7	30	30.2
7/26/2001	2001	7	30	30.2
7/26/2001	2001	7	30	30.1
7/27/2001	2001	7	30	25.8
7/27/2001	2001	7	30	27.6
7/27/2001	2001	7	30	29.8
7/27/2001	2001	7	30
7/27/2001	2001	7	30	29
7/27/2001	2001	7	30	28.9
7/27/2001	2001	7	30	29.1
7/27/2001	2001	7	30	28.9
7/27/2001	2001	7	30	29
7/27/2001	2001	7	30	29.4
7/27/2001	2001	7	30	29.4
7/27/2001	2001	7	30	27.9
7/27/2001	2001	7	30	27.6
7/27/2001	2001	7	30	27.3
7/27/2001	2001	7	30	26.7
7/27/2001	2001	7	30	29.2
7/27/2001	2001	7	30	28.6
7/27/2001	2001	7	30	28.1
7/27/2001	2001	7	30	27.2
7/27/2001	2001	7	30	27.2
7/27/2001	2001	7	30	29.3
7/27/2001	2001	7	30	27.1
7/27/2001	2001	7	30	26.8
7/27/2001	2001	7	30
7/31/2001	2001	7	31	31.9
7/31/2001	2001	7	31	31.3
7/31/2001	2001	7	31	32.9
7/31/2001	2001	7	31	33.7
7/31/2001	2001	7	31
7/31/2001	2001	7	31	33.8
7/31/2001	2001	7	31	33.9
7/31/2001	2001	7	31	33.8
7/31/2001	2001	7	31	33.7
7/31/2001	2001	7	31	34.2
7/31/2001	2001	7	31
7/31/2001	2001	7	31	36.3
7/31/2001	2001	7	31	36
7/31/2001	2001	7	31	35.7
7/31/2001	2001	7	31
7/31/2001	2001	7	31	36.5
7/31/2001	2001	7	31	37.1
7/31/2001	2001	7	31	35.6
8/1/2001	2001	8	31
8/1/2001	2001	8	31
8/1/2001	2001	8	31	29.1
8/1/2001	2001	8	31	29.3
8/1/2001	2001	8	31	29.2
8/1/2001	2001	8	31	30.5
8/1/2001	2001	8	31	30.6
8/1/2001	2001	8	31	32
8/1/2001	2001	8	31	31.3
8/1/2001	2001	8	31	31.3
8/1/2001	2001	8	31
8/1/2001	2001	8	31	31.8
8/1/2001	2001	8	31	31.9
8/1/2001	2001	8	31	33.9
8/1/2001	2001	8	31	34.7
8/1/2001	2001	8	31	33.8
8/1/2001	2001	8	31
8/1/2001	2001	8	31
8/1/2001	2001	8	31	0.5
8/1/2001	2001	8	31	35.7
8/1/2001	2001	8	31
8/1/2001	2001	8	31
8/1/2001	2001	8	31
8/1/2001	2001	8	31
8/1/2001	2001	8	31
8/1/2001	2001	8	31
8/2/2001	2001	8	31	30.3
8/2/2001	2001	8	31	30.3
8/2/2001	2001	8	31	31.4
8/2/2001	2001	8	31	31.3
8/2/2001	2001	8	31	31.4
8/2/2001	2001	8	31	31.5
8/2/2001	2001	8	31	31.6
8/2/2001	2001	8	31	31.8
8/2/2001	2001	8	31	31.9
8/2/2001	2001	8	31	31.8
8/2/2001	2001	8	31	31.9
8/2/2001	2001	8	31	31.7
8/2/2001	2001	8	31	32.3
8/2/2001	2001	8	31	31.9
8/2/2001	2001	8	31	32.9
8/2/2001	2001	8	31	30
8/2/2001	2001	8	31	30.6
8/3/2001	2001	8	31	26.4
8/3/2001	2001	8	31
8/3/2001	2001	8	31
8/3/2001	2001	8	31
8/3/2001	2001	8	31
8/3/2001	2001	8	31	0.5
8/3/2001	2001	8	31	26.4
8/3/2001	2001	8	31	26.4
8/3/2001	2001	8	31
8/3/2001	2001	8	31	26.5
8/3/2001	2001	8	31
8/3/2001	2001	8	31
8/3/2001	2001	8	31	30.7
8/3/2001	2001	8	31	26.9
8/3/2001	2001	8	31	29.7
8/3/2001	2001	8	31	27.9
8/3/2001	2001	8	31	30.8
8/3/2001	2001	8	31	30.8
8/3/2001	2001	8	31	30.7
8/3/2001	2001	8	31	30.7
8/3/2001	2001	8	31	30.8
8/3/2001	2001	8	31	30.9
8/3/2001	2001	8	31	30.6
8/3/2001	2001	8	31	30.6
8/3/2001	2001	8	31	31.1
8/3/2001	2001	8	31	31.1
8/3/2001	2001	8	31	30.6
8/3/2001	2001	8	31	30.5
8/3/2001	2001	8	31	30.7
8/3/2001	2001	8	31	30.7
8/3/2001	2001	8	31	30.1
8/3/2001	2001	8	31	29
8/3/2001	2001	8	31	28.7
8/3/2001	2001	8	31	27
8/3/2001	2001	8	31	27
8/3/2001	2001	8	31	27.4
10/8/2001	2001	10	41	15.3
10/8/2001	2001	10	41	15.3
10/8/2001	2001	10	41	15.4
10/8/2001	2001	10	41	15.4
10/8/2001	2001	10	41	14.9
10/8/2001	2001	10	41	15
10/8/2001	2001	10	41
10/8/2001	2001	10	41	15.6
10/8/2001	2001	10	41	15.5
10/8/2001	2001	10	41	13.9
10/8/2001	2001	10	41	14
10/8/2001	2001	10	41	14.5
10/8/2001	2001	10	41	14.3
10/8/2001	2001	10	41	13.5
10/8/2001	2001	10	41	12.7
10/9/2001	2001	10	41	14.5
10/9/2001	2001	10	41	15.1
10/9/2001	2001	10	41	25.9
10/9/2001	2001	10	41	15.1
10/9/2001	2001	10	41	15.2
10/9/2001	2001	10	41	15
10/9/2001	2001	10	41	15.1
10/9/2001	2001	10	41	15.2
10/9/2001	2001	10	41	15.4
10/9/2001	2001	10	41	15.3
10/9/2001	2001	10	41	15
10/9/2001	2001	10	41	15
10/9/2001	2001	10	41	15.3
10/9/2001	2001	10	41	15.4
10/9/2001	2001	10	41	15.4
10/9/2001	2001	10	41	15.5
10/9/2001	2001	10	41	15.3
10/9/2001	2001	10	41	15.3
10/9/2001	2001	10	41	16
10/9/2001	2001	10	41	15.3
10/9/2001	2001	10	41	15.2
10/9/2001	2001	10	41	15.7
10/9/2001	2001	10	41	15.3
10/9/2001	2001	10	41	15
10/9/2001	2001	10	41	15.1
10/9/2001	2001	10	41	15.3
10/10/2001	2001	10	41	16.2
10/10/2001	2001	10	41	16.3
10/10/2001	2001	10	41	15.9
10/10/2001	2001	10	41	15.9
10/10/2001	2001	10	41	16
10/10/2001	2001	10	41	16.1
10/10/2001	2001	10	41	16.1
10/10/2001	2001	10	41	16.1
10/10/2001	2001	10	41	16.1
10/10/2001	2001	10	41
10/10/2001	2001	10	41	16.6
10/10/2001	2001	10	41	16.8
10/10/2001	2001	10	41	16.7
10/10/2001	2001	10	41	16.9
10/10/2001	2001	10	41	16.9
10/10/2001	2001	10	41	18
10/10/2001	2001	10	41	19.6
10/10/2001	2001	10	41	17.3
10/10/2001	2001	10	41	17.3
10/10/2001	2001	10	41	15.8
10/10/2001	2001	10	41	15.8
10/10/2001	2001	10	41	15.8
10/10/2001	2001	10	41	15.8
10/12/2001	2001	10	41	15.9
10/12/2001	2001	10	41	16.1
10/12/2001	2001	10	41	16.3
10/12/2001	2001	10	41	16.3
10/12/2001	2001	10	41	16.5
10/12/2001	2001	10	41	16.5
10/12/2001	2001	10	41	16.5
10/12/2001	2001	10	41	16.1
10/12/2001	2001	10	41	16
10/12/2001	2001	10	41	16
10/12/2001	2001	10	41	16.5
10/12/2001	2001	10	41	16
10/12/2001	2001	10	41	16.1
10/12/2001	2001	10	41	16.1
10/12/2001	2001	10	41	16.2
10/12/2001	2001	10	41	16.2
10/12/2001	2001	10	41	16.2
10/12/2001	2001	10	41	16.3
10/12/2001	2001	10	41	16.4
10/12/2001	2001	10	41	16.4
10/12/2001	2001	10	41	16.1
10/12/2001	2001	10	41	16.1
10/12/2001	2001	10	41	16
10/12/2001	2001	10	41	15.9
10/12/2001	2001	10	41	16
10/12/2001	2001	10	41	16
10/12/2001	2001	10	41	16
10/12/2001	2001	10	41	15.9
10/12/2001	2001	10	41	16.6
10/12/2001	2001	10	41	16.5
10/12/2001	2001	10	41	16.1
10/12/2001	2001	10	41	16
10/12/2001	2001	10	41	16
10/12/2001	2001	10	41	15.9
10/12/2001	2001	10	41
10/12/2001	2001	10	41	16.2
10/12/2001	2001	10	41	16.2
10/15/2001	2001	10	42	14.3
10/15/2001	2001	10	42	14.3
10/15/2001	2001	10	42	13.1
10/15/2001	2001	10	42	13.1
10/15/2001	2001	10	42	12.8
10/15/2001	2001	10	42	12.8
10/15/2001	2001	10	42	12.2
10/15/2001	2001	10	42	12
10/15/2001	2001	10	42	12.4
10/15/2001	2001	10	42	12.7
10/15/2001	2001	10	42	12.7
10/15/2001	2001	10	42	11.4
10/15/2001	2001	10	42	11.8
10/15/2001	2001	10	42	10.8
10/15/2001	2001	10	42	10.6
10/15/2001	2001	10	42	10.2
10/15/2001	2001	10	42	10.1
10/15/2001	2001	10	42	9.7
10/15/2001	2001	10	42	10
10/15/2001	2001	10	42	11.9
10/16/2001	2001	10	42	14.5
10/16/2001	2001	10	42	14.5
10/16/2001	2001	10	42	14.7
10/16/2001	2001	10	42	14
10/16/2001	2001	10	42	13.7
10/16/2001	2001	10	42	9.7
10/16/2001	2001	10	42	9.5
10/16/2001	2001	10	42	10.1
10/16/2001	2001	10	42	9.9
10/16/2001	2001	10	42	11.5
10/16/2001	2001	10	42	11.5
10/16/2001	2001	10	42	10.8
10/16/2001	2001	10	42	10.8
10/16/2001	2001	10	42	10.4
10/16/2001	2001	10	42	10.3
10/16/2001	2001	10	42	11.6
10/16/2001	2001	10	42	11.6
10/16/2001	2001	10	42	11.3
10/16/2001	2001	10	42	11.3
10/16/2001	2001	10	42	13.1
10/16/2001	2001	10	42	13
10/16/2001	2001	10	42	11.3
10/16/2001	2001	10	42	10.6
10/16/2001	2001	10	42	14.6
10/16/2001	2001	10	42	14.6
10/16/2001	2001	10	42	14.6
10/16/2001	2001	10	42	14.6
10/16/2001	2001	10	42	10.5
10/16/2001	2001	10	42	14.4
10/16/2001	2001	10	42	14.4
10/16/2001	2001	10	42	14.5
10/16/2001	2001	10	42	14.5
10/16/2001	2001	10	42	14.4
10/17/2001	2001	10	42	12.5
10/17/2001	2001	10	42	12.4
10/17/2001	2001	10	42	9.8
10/17/2001	2001	10	42	9
10/17/2001	2001	10	42	9.1
10/17/2001	2001	10	42	9.3
10/17/2001	2001	10	42	9.1
10/17/2001	2001	10	42	8.9
10/17/2001	2001	10	42	11
10/17/2001	2001	10	42	10.6
10/17/2001	2001	10	42	11.2
10/17/2001	2001	10	42	10.9
10/17/2001	2001	10	42	12.2
10/17/2001	2001	10	42	11.9
10/17/2001	2001	10	42	12.5
10/17/2001	2001	10	42	12.3
10/17/2001	2001	10	42	12.8
10/17/2001	2001	10	42	12.8
10/17/2001	2001	10	42	13.3
10/17/2001	2001	10	42	12.6
10/17/2001	2001	10	42	12.5
10/17/2001	2001	10	42	12.3
10/17/2001	2001	10	42	12.3
10/17/2001	2001	10	42	13
10/17/2001	2001	10	42	13
10/17/2001	2001	10	42	13.4
10/17/2001	2001	10	42	13.3
10/17/2001	2001	10	42	13.2
10/17/2001	2001	10	42	13
10/17/2001	2001	10	42	12.2
10/17/2001	2001	10	42	12
10/17/2001	2001	10	42	12.2
10/17/2001	2001	10	42	12.2
10/17/2001	2001	10	42	12.3
10/17/2001	2001	10	42	12.3
10/17/2001	2001	10	42	10.5
10/17/2001	2001	10	42	10.5
10/17/2001	2001	10	42	10.2
10/17/2001	2001	10	42	10.2
10/17/2001	2001	10	42	12.7
10/17/2001	2001	10	42	12.6
10/17/2001	2001	10	42	13.5
10/17/2001	2001	10	42	13.4
10/18/2001	2001	10	42	12.6
10/18/2001	2001	10	42	12.9
1/21/2002	2002	1	4	1.3
1/21/2002	2002	1	4	1.2
1/21/2002	2002	1	4	1.2
1/21/2002	2002	1	4	1.4
1/21/2002	2002	1	4	1.8
1/21/2002	2002	1	4	1.9
1/21/2002	2002	1	4	1.4
1/21/2002	2002	1	4	1.3
1/21/2002	2002	1	4	1.4
1/21/2002	2002	1	4	1.5
1/21/2002	2002	1	4	1.6
1/21/2002	2002	1	4	1.5
1/21/2002	2002	1	4	1.9
1/21/2002	2002	1	4	2
1/21/2002	2002	1	4	2
1/21/2002	2002	1	4	1.9
1/21/2002	2002	1	4	1.9
1/21/2002	2002	1	4	1.9
1/21/2002	2002	1	4	1.2
1/21/2002	2002	1	4	1.8
1/21/2002	2002	1	4	1.6
1/21/2002	2002	1	4	1.7
1/21/2002	2002	1	4	1.2
1/21/2002	2002	1	4	1.1
1/21/2002	2002	1	4	1.3
1/21/2002	2002	1	4	1.4
1/21/2002	2002	1	4	1.6
1/21/2002	2002	1	4	1.6
1/21/2002	2002	1	4
1/21/2002	2002	1	4	1.6
1/21/2002	2002	1	4	1.6
1/21/2002	2002	1	4	2.1
1/21/2002	2002	1	4	2.1
1/21/2002	2002	1	4	1.9
1/21/2002	2002	1	4
1/21/2002	2002	1	4	2.6
1/21/2002	2002	1	4	1.9
1/21/2002	2002	1	4	2.2
1/21/2002	2002	1	4	2.1
1/21/2002	2002	1	4	2.1
1/21/2002	2002	1	4	2.1
1/21/2002	2002	1	4	2.1
1/22/2002	2002	1	4	2.6
1/22/2002	2002	1	4
1/22/2002	2002	1	4	2.9
1/22/2002	2002	1	4	3.7
1/22/2002	2002	1	4	3.7
1/22/2002	2002	1	4	5.6
1/22/2002	2002	1	4	6.6
1/22/2002	2002	1	4	6.6
1/22/2002	2002	1	4
1/22/2002	2002	1	4	2.1
1/22/2002	2002	1	4	2.2
1/22/2002	2002	1	4	2.1
1/23/2002	2002	1	4	4
1/23/2002	2002	1	4	3.9
1/23/2002	2002	1	4
1/23/2002	2002	1	4
1/23/2002	2002	1	4	2.3
1/23/2002	2002	1	4	3
1/23/2002	2002	1	4	2.4
1/23/2002	2002	1	4	2.7
1/23/2002	2002	1	4	6.3
1/23/2002	2002	1	4	4.6
1/23/2002	2002	1	4	5
1/23/2002	2002	1	4	9.3
1/23/2002	2002	1	4	4.4
1/23/2002	2002	1	4	2.8
1/23/2002	2002	1	4	2.8
1/23/2002	2002	1	4	2.6
1/23/2002	2002	1	4	2.5
1/23/2002	2002	1	4	4.5
1/24/2002	2002	1	4	3.1
1/24/2002	2002	1	4	3.1
1/24/2002	2002	1	4	3.1
1/24/2002	2002	1	4	3.2
1/24/2002	2002	1	4	3.1
1/24/2002	2002	1	4	2.7
1/24/2002	2002	1	4	2.9
1/25/2002	2002	1	4	0.5
1/25/2002	2002	1	4	0.7
1/25/2002	2002	1	4	1.1
1/25/2002	2002	1	4	0.9
1/25/2002	2002	1	4	0.7
1/25/2002	2002	1	4	0.9
1/25/2002	2002	1	4	0.9
1/25/2002	2002	1	4	2.8
1/25/2002	2002	1	4	3.9
1/25/2002	2002	1	4	3.5
1/25/2002	2002	1	4	2
1/25/2002	2002	1	4	2.6
1/25/2002	2002	1	4	2.7
1/25/2002	2002	1	4	2.9
1/25/2002	2002	1	4
1/21/2002	2002	1	4	1.2
1/28/2002	2002	1	5	5
1/28/2002	2002	1	5	4.3
1/28/2002	2002	1	5	5.1
1/28/2002	2002	1	5	4.8
1/28/2002	2002	1	5	4.9
1/28/2002	2002	1	5	4.9
1/28/2002	2002	1	5	5
1/28/2002	2002	1	5	4.7
1/28/2002	2002	1	5	4.7
1/28/2002	2002	1	5	4.6
1/28/2002	2002	1	5	4.6
1/28/2002	2002	1	5	4.6
1/28/2002	2002	1	5	4.7
1/28/2002	2002	1	5	4.7
1/28/2002	2002	1	5	5.3
1/28/2002	2002	1	5	4.7
1/28/2002	2002	1	5
1/28/2002	2002	1	5	7
1/28/2002	2002	1	5	6.7
1/28/2002	2002	1	5	8.4
1/29/2002	2002	1	5	6.2
1/29/2002	2002	1	5	6.3
1/29/2002	2002	1	5	6.3
1/29/2002	2002	1	5	6.5
1/29/2002	2002	1	5
1/29/2002	2002	1	5	6
1/29/2002	2002	1	5	5.7
1/29/2002	2002	1	5	5.9
1/29/2002	2002	1	5	6
1/29/2002	2002	1	5	5.9
1/29/2002	2002	1	5	6
1/29/2002	2002	1	5	5.7
1/29/2002	2002	1	5
1/29/2002	2002	1	5	6.3
1/29/2002	2002	1	5	6.4
1/29/2002	2002	1	5	6.5
1/29/2002	2002	1	5	4.7
1/29/2002	2002	1	5	4.7
1/29/2002	2002	1	5	6
1/29/2002	2002	1	5	6
1/29/2002	2002	1	5	5.5
1/29/2002	2002	1	5	5.5
1/29/2002	2002	1	5	5.7
1/29/2002	2002	1	5	5.5
1/29/2002	2002	1	5	5.4
1/29/2002	2002	1	5	5.9
1/29/2002	2002	1	5	6.2
2/1/2002	2002	2	5	2.1
2/1/2002	2002	2	5	2.6
2/1/2002	2002	2	5	2.6
2/1/2002	2002	2	5	2.6
2/1/2002	2002	2	5	2.6
2/1/2002	2002	2	5	2
2/1/2002	2002	2	5	2
2/1/2002	2002	2	5	2.4
2/1/2002	2002	2	5	2.4
2/1/2002	2002	2	5	1.4
2/1/2002	2002	2	5	1.4
2/1/2002	2002	2	5	1.4
2/1/2002	2002	2	5	1.4
2/1/2002	2002	2	5	2.2
2/1/2002	2002	2	5	2.3
2/1/2002	2002	2	5	1.4
2/1/2002	2002	2	5	1.5
2/1/2002	2002	2	5	2.3
2/1/2002	2002	2	5	2.2
2/1/2002	2002	2	5	1.8
2/1/2002	2002	2	5	1.8
2/1/2002	2002	2	5	2.3
2/1/2002	2002	2	5	2.3
2/1/2002	2002	2	5	2.6
2/1/2002	2002	2	5	2.6
2/1/2002	2002	2	5	2.8
2/1/2002	2002	2	5	2.8
2/1/2002	2002	2	5	2.6
2/1/2002	2002	2	5	2.5
2/1/2002	2002	2	5
4/22/2002	2002	4	17	14.1
4/22/2002	2002	4	17	14.1
4/22/2002	2002	4	17	15.3
4/22/2002	2002	4	17	15.2
4/22/2002	2002	4	17	15.1
4/22/2002	2002	4	17	15.2
4/22/2002	2002	4	17	14.4
4/22/2002	2002	4	17	14.3
4/22/2002	2002	4	17	14.4
4/22/2002	2002	4	17	14.5
4/22/2002	2002	4	17	13.3
4/22/2002	2002	4	17	13.3
4/22/2002	2002	4	17	14.7
4/22/2002	2002	4	17	14.6
4/22/2002	2002	4	17	14.7
4/22/2002	2002	4	17	14.6
4/22/2002	2002	4	17	14.6
4/22/2002	2002	4	17	14.4
4/22/2002	2002	4	17	14.7
4/22/2002	2002	4	17	14.5
4/22/2002	2002	4	17	15.3
4/22/2002	2002	4	17	15.2
4/22/2002	2002	4	17	15.5
4/22/2002	2002	4	17	15.4
4/22/2002	2002	4	17	15.8
4/22/2002	2002	4	17	15.7
4/22/2002	2002	4	17	14.9
4/22/2002	2002	4	17	14.8
4/22/2002	2002	4	17	15.9
4/22/2002	2002	4	17	15.8
4/22/2002	2002	4	17	14.6
4/22/2002	2002	4	17	14.6
4/22/2002	2002	4	17	14.7
4/22/2002	2002	4	17	14.6
4/22/2002	2002	4	17	14.5
4/22/2002	2002	4	17	14.5
4/22/2002	2002	4	17	14.3
4/22/2002	2002	4	17	14.4
4/22/2002	2002	4	17	14.6
4/22/2002	2002	4	17	14.3
4/22/2002	2002	4	17	14.7
4/22/2002	2002	4	17	14.3
4/22/2002	2002	4	17	15.3
4/22/2002	2002	4	17	14.7
4/22/2002	2002	4	17	15.1
4/22/2002	2002	4	17	14.3
4/22/2002	2002	4	17	15
4/22/2002	2002	4	17	14.1
4/22/2002	2002	4	17	14.8
4/22/2002	2002	4	17	14.3
4/22/2002	2002	4	17	14.7
4/22/2002	2002	4	17	14.5
4/22/2002	2002	4	17	16.7
4/22/2002	2002	4	17	16.5
4/24/2002	2002	4	17	14.6
4/24/2002	2002	4	17	14.5
4/24/2002	2002	4	17	14.8
4/24/2002	2002	4	17	14.6
4/24/2002	2002	4	17	14.8
4/24/2002	2002	4	17	14.6
4/24/2002	2002	4	17	15
4/24/2002	2002	4	17	14.7
4/24/2002	2002	4	17	14.9
4/24/2002	2002	4	17	14.7
4/24/2002	2002	4	17	15
4/24/2002	2002	4	17	15.2
4/24/2002	2002	4	17	14.6
4/24/2002	2002	4	17	15
4/24/2002	2002	4	17	17.6
4/24/2002	2002	4	17	14.7
4/24/2002	2002	4	17	14.8
4/24/2002	2002	4	17	14.6
4/24/2002	2002	4	17	14.8
4/24/2002	2002	4	17	14.3
4/24/2002	2002	4	17	14.3
4/25/2002	2002	4	17	13.7
4/25/2002	2002	4	17	13.7
4/25/2002	2002	4	17	13.4
4/25/2002	2002	4	17
4/25/2002	2002	4	17	13.4
4/25/2002	2002	4	17	13.6
4/25/2002	2002	4	17	13.3
4/25/2002	2002	4	17	13.3
4/25/2002	2002	4	17	13.4
4/25/2002	2002	4	17	13.3
4/25/2002	2002	4	17	13.3
4/25/2002	2002	4	17	13.8
4/25/2002	2002	4	17	13.6
4/25/2002	2002	4	17	13.4
4/25/2002	2002	4	17	14.7
4/25/2002	2002	4	17	13.4
4/25/2002	2002	4	17	13.4
4/25/2002	2002	4	17	13.5
4/25/2002	2002	4	17	15.2
4/25/2002	2002	4	17	15.7
4/25/2002	2002	4	17	15.5
4/25/2002	2002	4	17	13.3
4/25/2002	2002	4	17	13.3
4/25/2002	2002	4	17	14.2
4/25/2002	2002	4	17	14.1
4/25/2002	2002	4	17	14.3
4/25/2002	2002	4	17	14.1
4/25/2002	2002	4	17	14.1
4/25/2002	2002	4	17	14.6
4/25/2002	2002	4	17	15.5
4/25/2002	2002	4	17	15.3
4/25/2002	2002	4	17	15.3
4/25/2002	2002	4	17	15.2
4/25/2002	2002	4	17	15
4/25/2002	2002	4	17	14.9
4/26/2002	2002	4	17	14.3
4/26/2002	2002	4	17	14.3
4/26/2002	2002	4	17	14.3
4/26/2002	2002	4	17	14.2
4/26/2002	2002	4	17	14.2
4/26/2002	2002	4	17	14.2
4/26/2002	2002	4	17	14.2
4/26/2002	2002	4	17	14.3
4/26/2002	2002	4	17	14.2
4/26/2002	2002	4	17	14.1
4/26/2002	2002	4	17	14.2
4/26/2002	2002	4	17	14.5
4/26/2002	2002	4	17	14.5
4/26/2002	2002	4	17	14.5
4/26/2002	2002	4	17	14.3
4/26/2002	2002	4	17	14.3
4/26/2002	2002	4	17	14.4
4/29/2002	2002	4	18	12.1
4/29/2002	2002	4	18	12.2
4/29/2002	2002	4	18	12.4
4/29/2002	2002	4	18	12.8
4/29/2002	2002	4	18	12.6
4/29/2002	2002	4	18	12.6
4/29/2002	2002	4	18	13.3
4/29/2002	2002	4	18	13.6
4/29/2002	2002	4	18	12
4/29/2002	2002	4	18	12.7
4/29/2002	2002	4	18	12.1
4/29/2002	2002	4	18	12.4
4/29/2002	2002	4	18	12.9
4/30/2002	2002	4	18	12.9
4/30/2002	2002	4	18	12.9
4/30/2002	2002	4	18	13
4/30/2002	2002	4	18	13
4/30/2002	2002	4	18	12.3
4/30/2002	2002	4	18	12.8
4/30/2002	2002	4	18	12.9
4/30/2002	2002	4	18	12.5
4/30/2002	2002	4	18	12.6
4/30/2002	2002	4	18	12.6
4/30/2002	2002	4	18	12.9
4/30/2002	2002	4	18	12.8
4/30/2002	2002	4	18	12.9
4/30/2002	2002	4	18	12.6
4/30/2002	2002	4	18	12.7
4/30/2002	2002	4	18	12.6
4/30/2002	2002	4	18	12.4
4/30/2002	2002	4	18	12.6
4/30/2002	2002	4	18	12.6
5/1/2002	2002	5	18	14.1
5/1/2002	2002	5	18	14
5/1/2002	2002	5	18	14.5
5/1/2002	2002	5	18	14.2
5/1/2002	2002	5	18	14.6
5/1/2002	2002	5	18	14.5
5/1/2002	2002	5	18	13.8
5/1/2002	2002	5	18	13.8
5/1/2002	2002	5	18	14.3
5/1/2002	2002	5	18	14.1
5/1/2002	2002	5	18	13.9
5/1/2002	2002	5	18	13.9
5/1/2002	2002	5	18	14.6
5/1/2002	2002	5	18	13.6
5/1/2002	2002	5	18	14.3
5/1/2002	2002	5	18	13.8
5/1/2002	2002	5	18	14.2
5/1/2002	2002	5	18	13.6
5/1/2002	2002	5	18	14.4
5/1/2002	2002	5	18	13.8
5/1/2002	2002	5	18	13
5/1/2002	2002	5	18	13.3
5/1/2002	2002	5	18	13.2
5/1/2002	2002	5	18	13.3
5/1/2002	2002	5	18	13.3
5/1/2002	2002	5	18	13.5
5/1/2002	2002	5	18	13.6
5/1/2002	2002	5	18	13.8
5/1/2002	2002	5	18	13
5/1/2002	2002	5	18	13.6
5/1/2002	2002	5	18	13
5/2/2002	2002	5	18	14
7/22/2002	2002	7	30	30.5
7/22/2002	2002	7	30
7/22/2002	2002	7	30
7/22/2002	2002	7	30	31.4
7/22/2002	2002	7	30	31.2
7/22/2002	2002	7	30	31.1
7/22/2002	2002	7	30	31.6
7/22/2002	2002	7	30	32.3
7/22/2002	2002	7	30	33
7/22/2002	2002	7	30	32.3
7/22/2002	2002	7	30
7/22/2002	2002	7	30	35
7/23/2002	2002	7	30	30.4
7/23/2002	2002	7	30	30.3
7/23/2002	2002	7	30	30.2
7/23/2002	2002	7	30	30.4
7/23/2002	2002	7	30	30.3
7/23/2002	2002	7	30	30.8
7/23/2002	2002	7	30	30.9
7/23/2002	2002	7	30	31.3
7/23/2002	2002	7	30	30.8
7/23/2002	2002	7	30	31
7/23/2002	2002	7	30	31.4
7/24/2002	2002	7	30	30.7
7/24/2002	2002	7	30	31.3
7/24/2002	2002	7	30	30.6
7/24/2002	2002	7	30	30.4
7/24/2002	2002	7	30	30.7
7/24/2002	2002	7	30	31.3
7/24/2002	2002	7	30	31.6
7/24/2002	2002	7	30	31.2
7/24/2002	2002	7	30	31.1
7/24/2002	2002	7	30	31.5
7/24/2002	2002	7	30	31.6
7/24/2002	2002	7	30	31.4
7/24/2002	2002	7	30	31.6
7/24/2002	2002	7	30	31.3
7/24/2002	2002	7	30	31.1
7/24/2002	2002	7	30	30.9
7/24/2002	2002	7	30	31.4
7/24/2002	2002	7	30	30.8
7/24/2002	2002	7	30	31.3
7/24/2002	2002	7	30
7/25/2002	2002	7	30	27.2
7/25/2002	2002	7	30	30.6
7/25/2002	2002	7	30	30.4
7/25/2002	2002	7	30	30.6
7/25/2002	2002	7	30	31.4
7/25/2002	2002	7	30	30.5
7/25/2002	2002	7	30	31.1
7/25/2002	2002	7	30	30.5
7/25/2002	2002	7	30	30.8
7/25/2002	2002	7	30	30.4
7/25/2002	2002	7	30	30.6
7/25/2002	2002	7	30	30.5
7/26/2002	2002	7	30	22.5
7/26/2002	2002	7	30	21.6
7/26/2002	2002	7	30	27.4
7/26/2002	2002	7	30	27.3
7/26/2002	2002	7	30	27.6
7/26/2002	2002	7	30	26.9
7/26/2002	2002	7	30
7/26/2002	2002	7	30
7/29/2002	2002	7	31	28.3
7/29/2002	2002	7	31	28.4
7/29/2002	2002	7	31	28.4
7/29/2002	2002	7	31	28.5
7/29/2002	2002	7	31	28.5
7/29/2002	2002	7	31	28.9
7/29/2002	2002	7	31	27.8
7/29/2002	2002	7	31	28.4
7/29/2002	2002	7	31	28.3
7/29/2002	2002	7	31	28.2
7/29/2002	2002	7	31	28.4
7/29/2002	2002	7	31	28.3
7/29/2002	2002	7	31	28.5
7/29/2002	2002	7	31	28.4
7/31/2002	2002	7	31	28.9
7/31/2002	2002	7	31	29
7/31/2002	2002	7	31	28.4
7/31/2002	2002	7	31	28.8
7/31/2002	2002	7	31	29.1
7/31/2002	2002	7	31	28.1
7/31/2002	2002	7	31	28.1
7/31/2002	2002	7	31	28.8
7/31/2002	2002	7	31	28.6
7/31/2002	2002	7	31	29.8
7/31/2002	2002	7	31	29.2
7/31/2002	2002	7	31	30.3
7/31/2002	2002	7	31	29.1
7/31/2002	2002	7	31
7/31/2002	2002	7	31	29.6
7/31/2002	2002	7	31	30
7/31/2002	2002	7	31	30.5
7/31/2002	2002	7	31	30.4
7/31/2002	2002	7	31	29.7
7/31/2002	2002	7	31	29.3
7/31/2002	2002	7	31	30.8
7/31/2002	2002	7	31	26.6
7/31/2002	2002	7	31	28.6
7/31/2002	2002	7	31	31.4
7/31/2002	2002	7	31	31.7
7/31/2002	2002	7	31	28
7/31/2002	2002	7	31	30.2
7/31/2002	2002	7	31
7/31/2002	2002	7	31	29.1
7/31/2002	2002	7	31	27
8/1/2002	2002	8	31	32.1
8/1/2002	2002	8	31	31.8
8/1/2002	2002	8	31	31.9
[truncated: 7,523 more rows]
