# Supplementary material for: Hydrology controls recruitment of two invasive cyprinids: bigheaded carp reproduction in a navigable large river
Source: PeerJ. 2017 Sep 14;5:e3641. doi: 10.7717/peerj.3641 (PMC5600951; doi:10.7717/peerj.3641)
Supplement: File S4 — This file contains information on the river stage height, the rate of rise in the river stage height, and whether or not spawning was detected. [file peerj-05-3641-s004.csv]

date	max_stage_height_m	max_3_day_rise_m	spawn (0=none detected, 1=detected in that week, 2=detected in week prior)
5/29/2000	3.508248	0.34544	0
6/5/2000	3.557016	-0.02032	0
6/12/2000	3.438144	0.122936	0
6/19/2000	3.922776	0.155448	0
6/26/00	4.352544	0.135128	2
6/26/2000	4.352544	0.135128	0
7/3/2000	4.062984	0.01016	1
7/10/2000	4.401312	0.141224	0
7/17/2000	4.255008	-0.113792	0
7/24/2000	3.1242	0.395224	0
7/31/2000	1.819656	0.181864	0
8/7/2000	2.051304	0.21844	0
8/14/2000	1.182624	0.364744	0
8/21/2000	1.17348	0.39116	0
8/28/2000	0.8382	0.275336	0
9/4/2000	0.826008	0.260096	0
9/11/2000	1.871472	0.469392	0
9/18/2000	1.4478	0.183896	0
9/25/2000	1.679448	0.03556	0
10/2/2000	1.627632	0.526288	0
10/9/2000	1.213104	0.051816	0
10/16/2000	0.920496	0.024384	0
10/23/2000	0.844296	0.03048	0
10/30/2000	0.789432	0.247904	0
6/11/01	4.81584	0.181864	2
6/11/2001	4.81584	0.181864	0
6/18/2001	4.379976	-0.1016	1
6/25/2001	3.523488	0	0
7/2/2001	1.636776	0.453136	0
7/9/2001	1.76784	0.07112	0
7/16/2001	1.109472	0.007112	0
7/23/2001	1.627632	0.184912	0
7/30/2001	1.6002	0.195072	0
8/6/2001	1.490472	0.107696	0
8/13/2001	0.89916	-0.011176	0
8/20/2001	1.35636	0.151384	0
8/27/2001	1.728216	0.14224	0
9/3/2001	1.292352	0.249936	0
9/10/2001	1.2192	0.156464	0
9/17/2001	1.88976	0.316992	0
9/24/2001	2.212848	0.161544	0
10/1/2001	1.267968	0.095504	0
10/8/2001	1.831848	0.226568	0
10/15/2001	3.94716	0.59944	0
10/22/2001	4.224528	0.095504	0
10/29/2001	4.349496	0.074168	0
11/5/2001	4.078224	0	0
6/10/02	4.675632	0.038608	2
6/17/2002	4.651248	-0.008128	1
6/24/2002	3.965448	-0.080264	0
7/1/2002	3.212592	-0.100584	0
7/8/2002	1.609344	0.092456	0
7/15/2002	1.399032	-0.017272	0
7/22/2002	1.045464	0.046736	0
7/29/2002	1.08204	0.329184	0
8/5/2002	1.002792	0.017272	0
8/12/2002	1.085088	0.049784	0
8/19/2002	3.145536	0.622808	0
8/26/2002	3.18516	0.419608	0
9/2/2002	1.185672	-0.003048	0
9/9/2002	0.917448	0.011176	0
9/16/2002	0.771144	0.048768	0
9/23/2002	1.072896	0.110744	0
9/30/2002	0.926592	0.043688	0
10/7/2002	1.106424	0.078232	0
10/14/2002	0.765048	0.021336	0
10/21/2002	0.737616	0.0254	0
10/28/2002	0.734568	0.0254	0
6/16/2003	2.01168	0.085344	0
6/23/2003	1.46304	-0.007112	0
6/30/2003	1.078992	-0.003048	0
7/7/03	3.843528	0.784352	2
7/7/2003	3.843528	0.784352	0
7/14/03	4.035552	0.104648	2
7/14/2003	4.035552	0.104648	1
7/21/2003	4.258056	0.087376	1
7/28/2003	3.983736	-0.070104	0
8/4/2003	3.218688	-0.107696	0
8/11/2003	1.618488	-0.032512	0
8/18/2003	1.0668	-0.008128	0
8/25/2003	0.865632	-0.007112	0
9/1/2003	1.176528	0.148336	0
9/8/2003	1.106424	0.046736	0
9/15/2003	1.024128	0.109728	0
9/22/2003	0.832104	0.042672	0
9/29/2003	0.941832	0.052832	0
10/6/2003	0.798576	0.038608	0
10/13/2003	0.938784	0.089408	0
10/20/2003	0.938784	0.001016	0
10/27/2003	0.957072	0.04572	0
6/7/04	4.901184	-0.013208	2
6/14/2004	5.123688	0.158496	1
6/21/2004	4.949952	-0.057912	0
6/28/2004	4.194048	-0.139192	0
7/5/2004	3.102864	0.065024	0
7/12/2004	2.19456	0.056896	0
7/19/2004	1.716024	0.061976	0
7/26/2004	1.307592	0.031496	0
8/2/2004	1.392936	0.09144	0
8/9/2004	1.243584	-0.023368	0
8/16/2004	1.039368	0.082296	0
8/23/2004	2.88036	0.53848	0
8/30/2004	3.316224	0.519176	0
9/6/2004	2.959608	-0.107696	0
9/13/2004	1.32588	0.085344	0
9/20/2004	1.045464	-0.004064	0
9/27/2004	0.886968	0.064008	0
10/4/2004	0.804672	0.265176	0
10/11/2004	0.984504	0.280416	0
10/18/2004	1.09728	0.088392	0
10/25/2004	1.487424	0.20828	0
6/13/2005	1.207008	0.043688	0
6/20/2005	1.018032	-0.051816	0
6/27/2005	0.743712	0.038608	0
7/4/2005	0.771144	0.031496	0
7/11/2005	0.728472	0.011176	0
7/18/2005	0.783336	0.052832	0
7/25/2005	1.277112	0.185928	0
8/1/2005	0.752856	0.04064	0
8/8/2005	0.865632	0.093472	0
8/15/2005	0.935736	0.094488	0
8/22/2005	1.182624	0.097536	0
8/29/2005	0.713232	0.014224	0
9/5/2005	0.710184	0.007112	0
9/12/2005	0.85344	0.065024	0
9/19/2005	1.030224	0.100584	0
9/26/2005	0.890016	0.031496	0
10/3/2005	0.893064	0.012192	0
10/10/2005	0.771144	-0.007112	0
10/17/2005	0.85344	0.072136	0
10/24/2005	0.771144	0.009144	0
6/12/2006	2.054352	0.209296	0
6/19/2006	1.505712	0.048768	0
6/26/2006	1.331976	0.032512	0
7/3/2006	1.274064	-0.002032	0
7/10/2006	1.411224	0.141224	0
7/17/2006	1.575816	0.11176	0
7/24/2006	1.350264	0.043688	0
7/31/06	1.496568	0.168656	2
7/31/2006	1.496568	0.168656	0
8/7/2006	1.487424	0.039624	1
8/14/2006	1.176528	0.069088	0
8/21/2006	0.984504	0.037592	0
8/28/2006	1.712976	0.211328	0
9/4/2006	1.533144	0.038608	0
9/11/2006	3.145536	0.489712	0
9/18/2006	3.099816	0.028448	0
9/25/2006	1.685544	0.161544	0
10/2/2006	2.350008	0.412496	0
10/9/2006	2.337816	0.0254	0
10/16/2006	3.188208	0.443992	0
10/23/2006	3.172968	0.301752	0
10/30/2006	2.08788	0.08636	0
6/18/2007	1.575816	0.104648	0
6/25/2007	2.130552	0.158496	0
7/2/2007	1.697736	-0.003048	0
7/9/2007	1.316736	0.087376	0
7/16/2007	2.359152	0.42164	0
7/23/2007	2.37744	0.21336	0
7/30/07	1.423416	-0.031496	2
7/30/2007	1.423416	-0.031496	0
8/6/2007	1.901952	0.250952	1
8/13/2007	1.956816	0.064008	0
8/20/2007	4.718304	0.64008	0
8/27/2007	5.766816	0.562864	0
9/3/07	5.276088	-0.129032	2
9/3/2007	5.276088	-0.129032	0
9/10/2007	4.212336	-0.146304	1
9/17/2007	2.75844	-0.014224	0
9/24/2007	1.091184	-0.01016	0
10/1/2007	1.024128	0.016256	0
10/8/2007	0	0	0
10/15/2007	1.078992	0.359664	0
10/22/2007	1.243584	0.414528	0
6/2/08	4.300728	0.418592	2
6/9/2008	4.864608	0.1778	1
6/16/2008	4.864608	0.039624	0
6/23/08	4.319016	-0.095504	2
6/23/2008	4.319016	-0.04572	0
6/30/2008	3.925824	-0.034544	1
7/7/2008	3.288792	0.002032	0
7/14/2008	3.47472	0.449072	0
7/21/2008	3.163824	-0.033528	0
7/28/2008	1.563624	0.09144	0
8/4/2008	1.66116	0.12192	0
8/11/2008	1.66116	0	0
8/18/2008	1.143	0.069088	0
8/25/2008	1.027176	0.028448	0
9/1/2008	1.911096	0.306832	0
9/8/2008	3.79476	0.555752	0
9/15/2008	7.470648	0.967232	0
9/22/2008	7.107936	-0.04064	0
9/29/2008	5.971032	-0.181864	0
10/6/2008	4.696968	-0.134112	0
10/13/2008	3.675888	-0.102616	0
10/20/2008	2.718816	0.031496	0
10/27/2008	2.33172	0.028448	0
6/1/09	5.565648	-0.11684	2
6/8/2009	4.730496	-0.004064	1
6/15/2009	4.504944	0.07112	0
6/22/2009	4.764024	0.084328	0
6/29/2009	4.672584	-0.017272	0
7/6/2009	3.9624	-0.088392	0
7/13/2009	3.282696	-0.087376	0
7/20/2009	1.975104	0.070104	0
7/27/2009	2.005584	0.170688	0
8/3/2009	1.566672	0.104648	0
8/10/2009	1.347216	0.08636	0
8/17/2009	1.892808	0.20828	0
8/24/2009	3.07848	0.582168	0
8/31/2009	3.145536	0.403352	0
9/7/2009	1.46304	-0.018288	0
9/14/2009	1.091184	0.008128	0
9/21/2009	1.048512	0.026416	0
9/28/2009	1.072896	0.026416	0
10/5/2009	1.597152	0.12192	0
10/12/2009	1.578864	0.052832	0
10/19/2009	3.493008	0.763016	0
10/26/2009	5.102352	0.627888	0
5/26/10	5.081016	0.002032	2
6/2/2010	4.879848	0.048768	1
6/9/2010	4.867656	0.032512	0
6/16/2010	5.480304	0.139192	0
6/23/2010	6.519672	0.229616	0
6/30/2010	6.455664	0.00508	0
7/7/2010	5.330952	-0.144272	0
7/14/2010	4.291584	-0.129032	0
7/21/2010	3.53568	0.114808	0
7/28/2010	3.724656	0.125984	0
8/4/2010	3.654552	0.070104	0
8/11/2010	3.557016	1.007872	0
8/18/2010	1.78308	0.153416	0
8/25/2010	1.542288	-0.0254	0
9/1/2010	1.725168	0.224536	0
9/8/2010	1.667256	0.059944	0
9/15/2010	1.213104	0.077216	0
9/22/2010	1.380744	0.084328	0
9/29/2010	0.999744	0.016256	0
10/6/2010	0.783336	0.004064	0
10/13/2010	0.786384	0.004064	0
10/20/2010	0.932688	0.054864	0
10/27/2010	1.018032	0.0762	0
6/13/2011	5.513832	0.070104	0
6/20/11	5.519928	0.075184	2
6/20/2011	5.519928	0.075184	0
6/27/2011	5.346192	-0.034544	1
7/4/2011	4.690872	-0.108712	0
7/11/2011	3.6576	-0.153416	0
7/18/2011	1.566672	0.154432	0
7/25/2011	3.00228	0.468376	0
8/1/2011	2.648712	-0.029464	0
8/8/2011	1.81356	0.097536	0
8/15/2011	1.719072	-0.009144	0
8/22/2011	1.700784	0.11176	0
8/29/2011	1.213104	0.03048	0
9/5/2011	1.121664	0.074168	0
9/12/2011	0.844296	-0.001016	0
9/19/2011	1.100328	0.153416	0
9/26/2011	1.6764	0.296672	0
10/3/2011	1.560576	-0.037592	0
10/10/2011	0.841248	0.031496	0
10/17/2011	1.121664	0.097536	0
10/24/2011	1.283208	0.150368	0
10/31/2011	1.41732	0.180848	0
6/4/12	1.536192	0.117856	2
6/11/2012	0.911352	0.034544	1
6/18/2012	1.64592	0.251968	0
6/25/2012	0.94488	0.006096	0
7/2/2012	0.783336	0.032512	0
7/9/2012	0.737616	-0.013208	0
7/16/2012	1.152144	0.174752	0
7/23/2012	0.79248	0.032512	0
7/30/2012	0.719328	-0.003048	0
8/6/2012	0.82296	0.047752	0
8/13/2012	1.039368	0.13208	0
8/20/2012	0.719328	0.038608	0
8/27/2012	1.26492	0.181864	0
9/3/2012	0.981456	0.068072	0
9/10/2012	0.707136	0.019304	0
9/17/2012	0.710184	0.00508	0
9/24/2012	0.664464	-0.003048	0
10/1/2012	0.643128	0.014224	0
10/8/2012	0.64008	0.034544	0
10/15/2012	1.045464	0.158496	0
10/22/2012	1.20396	0.115824	0
10/29/2012	1.033272	0.03556	0
6/10/2013	6.096	-0.087376	0
6/17/2013	5.24256	-0.0762	0
6/24/2013	4.504944	-0.001016	0
7/1/2013	4.46532	-0.008128	0
7/8/2013	3.880104	-0.092456	0
7/15/2013	2.916936	-0.08636	0
7/22/2013	1.286256	0.002032	0
7/29/2013	1.194816	0.062992	0
8/5/2013	1.194816	0.059944	0
8/12/2013	0.905256	-0.008128	0
8/19/2013	0.847344	0.062992	0
8/26/2013	0.80772	0.037592	0
9/2/2013	0.832104	0.008128	0
9/9/2013	0.780288	0.041656	0
9/16/2013	1.222248	0.199136	0
9/23/2013	1.045464	0.026416	0
9/30/2013	0.935736	0.082296	0
10/7/2013	1.063752	0.049784	0
10/14/2013	0.969264	0.073152	0
10/21/2013	1.085088	0.072136	0
10/28/2013	1.962912	0.3302	0
6/9/2014	3.5052	1.078992	0
6/16/2014	3.590544	0.075184	0
6/23/14	4.392168	0.225552	2
6/23/2014	4.392168	0.225552	0
6/30/2014	5.205984	0.19304	1
7/7/14	5.077968	1.62052	2
7/7/2014	5.077968	1.62052	0
7/14/2014	4.48056	0.044704	1
7/21/2014	4.035552	-0.119888	0
7/28/2014	2.237232	-0.003048	0
8/4/2014	1.530096	0.074168	0
8/11/2014	1.23444	0.070104	0
8/18/2014	2.523744	0.537464	0
8/25/2014	3.179064	0.635	0
9/1/2014	2.161032	0.688848	0
9/8/2014	3.910584	0.608584	0
9/15/2014	3.907536	0.047752	0
9/22/2014	3.30708	-0.122936	0
9/29/2014	2.490216	0.412496	0
10/6/2014	3.334512	1.053592	0
10/13/2014	3.410712	1.136904	0
10/20/2014	3.419856	1.049528	0
10/27/2014	1.923288	0.628904	0
